# Supplementary material for: RNF40 regulates gene expression in an epigenetic context-dependent manner
Source: Genome Biol. 2017 Feb 16;18:32. doi: 10.1186/s13059-017-1159-5 (PMC5314486; doi:10.1186/s13059-017-1159-5)
Supplement: Additional file 2: Table S1. — The gene symbol of selected gene groups in this study including upregulated genes, downregulated genes, H3K27me3 significantly decreased genes, and EZH2 targeted genes. Genes with broad H3K4me3 peaks, sharp H3K4me3 peaks, and random control genes in MEF. (XLSX 70 kb) [file 13059_2017_1159_MOESM2_ESM.xlsx]

## Sheet: Sheet2
upregulated genes	downregulated genes	H3K27me3 significantly decreased genes	EZH2 targeted genes	genes with broad H3K4me3	Genes with sharp H3K4me3	Random control genes
Angptl7	1110038B12Rik	Cnfn	Mir101c	Zyx	Zzef1	0610009B22Rik
Dnase1	2610203C20Rik	Elmod1	Rn45s	Zwilch	Zxdc	0610010F05Rik
Ccl25	2700081O15Rik	Slc13a5	Sfi1	Zswim6	Zswim4	0610011F06Rik
4921531C22Rik	4930429B21Rik	1700040L02Rik	Nkx2-3	Znfx1	Zmynd19	0610030E20Rik
Dedd2	42252	Itgb7	Lbx1	Zmynd8	Zfyve27	0610037L13Rik
Adam1a	6430411K18Rik	2210409E12Rik	Pisd-ps2	Zmiz1	Zfp664	1110004E09Rik
3110001I22Rik	A530013C23Rik	2810405F15Rik	Pax2	Zfp91	Zfp655	1110008L16Rik
Zbtb42	A730008H23Rik	2810417H13Rik	Mir196b	Zfp703	Zfp622	1110008P14Rik
Eif4ebp3	Acta2	Mst1	Pisd-ps1	Zfp608	Zfp398	1110012L19Rik
Klrg2	Adam19	Chrm3	Pisd-ps3	Zfp532	Zfp367	1110032A03Rik
Dusp8	Aga	Dsp	Skor1	Zfp521	Zfp276	1110038F14Rik
Tctn1	Amdhd2	Scn3b	Eif4enif1	Zfp516	Zdhhc6	1110058L19Rik
BC100451	Anapc11	Ppp2r2c	Prdm12	Zfp503	Zdhhc5	1110059G10Rik
Crebl2	Angptl2	Abca4	Nr2e1	Zfp462	Zdhhc24	1110065P20Rik
Llgl2	Ankrd34a	Tgfa	2610005L07Rik	Zfp36l2	Zdhhc16	1500009L16Rik
Otud1	Antxr1	Pamr1	Uncx	Zfp36l1	Zc3h7a	1500011K16Rik
Slc27a3	Anxa6	Aim1	Lmx1b	Zfp36	Zc3h3	1600002H07Rik
Isyna1	Apc2	Abi3bp	6820431F20Rik	Zfp281	Zc3h15	1600002K03Rik
Taf4a	Arap1	Ablim1	Gm15319	Zfp217	Zc3h13	1700007K13Rik
Socs7	Arhgef2	Nol4	C130021I20Rik	Zfp207	Zc3h10	1700021F05Rik
Zdhhc7	Arhgef25	Acpp	4930467E23Rik	Zfhx4	Zbtb43	1700025G04Rik
Dcaf4	Armcx2	Adamtsl3	Gm21119	Zfhx3	Zbtb34	1700030C10Rik
Ptprj	Atf5	Gpr88	Hoxa10	Zfand3	Zbtb11	1700030K09Rik
Inpp5k	Atxn7l2	Ascl2	Foxb2	Zeb2	Ywhab	1700049G17Rik
Ankrd13b	Aurka	Grhl3	Tlx2	Zcwpw1	Ythdf1	1700066M21Rik
Tmem87a	AW209491	Akna	Emx1	Zcchc2	Yif1a	1700088E04Rik
Dusp14	B4galt2	Ptpn22	Hoxa9	Zcchc14	Yes1	1810011O10Rik
Gclc	Bcat1	Alox5	Foxl2	Zc3h4	Xpot	1810032O08Rik
Efna5	Bgn	Kcna1	Evx2	Zbtb7b	Xpo1	1810043G02Rik
Fam107b	Bok	Ampd3	Foxl2os	Zbtb7a	Xpnpep1	2010012O05Rik
Abcb10	Btbd6	Dlk2	Six3	Zbtb37	Xbp1	2200002D01Rik
Ehd4	C1qtnf5	Anxa8	Sp9	Zbtb25	Wrnip1	2210015D19Rik
Bop1	C1qtnf6	Fgf9	Tlx3	Zbtb1	Wipi2	2210018M11Rik
Mllt4	Ccnb2	Cst6	Foxd3	Zadh2	Whsc1l1	2300009A05Rik
Gabarapl2	Cd248	Fam19a2	Tfap2a	Wwtr1	Wdr70	2310009B15Rik
Nf2	Cd81	Areg	Isl2	Wrap53	Wdr43	2310015A10Rik
Oxr1	Cd97	Arhgap32	Barhl2	Wnt5a	Wdr33	2310033P09Rik
Pik3c2a	Cdc20	Arhgdig	Nkx1-1	Wnk1	Wdr18	2310045N01Rik
Tjp1	Cdc34	Arid3b	Gfi1	Wdr83	Wbscr16	2310057M21Rik
Atp11a	Cdc42ep5	Fras1	Msx1	Wdr81	Wbp11	2310061I04Rik
Ugdh	Cdk1	Foxa1	Hoxa11os	Wdr6	Vti1b	2410016O06Rik
Dcbld2	Cdk4	Ass1	Dmrta2	Wbscr17	Vti1a	2410131K14Rik
Rras2	Cdkn3	Alox12	Six3os1	Wbp4	Vrk1	2510009E07Rik
Spag9	Cdr2l	AU018091	Hoxa11	Vps52	Vps29	2610002M06Rik
Slc13a5	Cenpt	Jakmip3	Pitx1	Vgll4	Vps13a	2610301B20Rik
Sec14l5	Chac2	Nrarp	Lhx4	Vgll3	Vdac2	2610524H06Rik
Kcne1l	Chd2	Hpse	Phox2b	Vegfa	Uxs1	2700049A03Rik
Ano4	Chd3	Cbfa2t3	B230323A14Rik	Vcpip1	Utp18	2700062C07Rik
Gpc5	Chst2	Palm3	Sox21	Vcl	Usp38	2700094K13Rik
Cd200r2	Ckap2	Pnma2	Barx1	Usp19	Usp22	2700097O09Rik
Isl1	Cks1b	Unc13d	Gm5607	Uqcr11	Usp15	2810001G20Rik
Gm8883	Cks2	Bmp6	Foxb1	Ubtf	Uso1	2810004N23Rik
Add2	Cmtm3	Cd34	Gata4	Ubl5	Usmg5	2810006K23Rik
Trim40	Cnn2	Cyfip2	Cdx2	Ube3b	Usf1	2810008D09Rik
Olfr456	Col1a2	Ildr2	Sp8	Ube2m	Uqcrq	2810021J22Rik
Grhl1	Col6a1	Bok	Sall1	Ube2h	Uqcrfs1	2810025M15Rik
Tacr3	Col7a1	Bst1	Otx2	Ube2d3	Ulk2	2810417H13Rik
Cyp3a13	Coro1a	Gchfr	Zic2	Ubc	Uhrf2	2810428I15Rik
Trim29	Cox18	C1qtnf1	2610035F20Rik	Ubb	Uhrf1bp1l	3110040N11Rik
Cckar	Creb3l1	Scube3	Vax1	U2af2	Uchl5	3110043O21Rik
Slc26a7	Cspg4	Angptl7	Pax6os1	Txnip	Uchl3	3110052M02Rik
Col9a2	Csrp1	Cacna1g	Nkx2-5	Twist2	Ubxn1	3110062M04Rik
Tcam1	Ctc1	Cacnb3	Olig2	Twist1	Ubr7	3110082I17Rik
Cd96	Cxcl12	Gda	Fezf2	Tubb5	Ubqln1	4632415L05Rik
4921511M17Rik	Cyb5r1	Gna15	Pax3	Tuba1c	Ubox5	4930430F08Rik
Tigd4	Cyba	Hmha1	Pax7	Tuba1b	Ube2w	4930503L19Rik
S100a8	Cyp51	Bmp8a	Otx2os1	Tuba1a	Ube2n	4930523C07Rik
Esyt3	Dact3	Casc4	Sall3	Tspan4	Ube2l3	4931428F04Rik
Fstl5	Ddah2	4833403I15Rik	Nkx2-1	Tshz1	Ube2g2	4933407K13Rik
BC051142	Def6	Cbx7	Hmx2	Tsc22d2	Ube2g1	4933421O10Rik
Glyat	Dhcr7	Frmd4b	En2	Trp53inp1	Ube2d1	4933431E20Rik
Muc13	Dmpk	Cd163	Tchh	Trp53	Ubac2	4933439C10Rik
Sult2b1	Dnajb5	Slc27a3	Hottip	Trmt112	Uba5	5330426P16Rik
Pcdh8	Dnajc19	Cd28	Tlx1	Trmt1	Tysnd1	5430416N02Rik
Kcnh7	E030024N20Rik	Nkain4	Mir6546	Trip10	Txndc9	5530601H04Rik
Mal2	Egr1	Als2cl	Sox1	Trio	Txndc5	6330408A02Rik
Rasgrf2	Elovl6	Cdo1	Sim1	Trib2	Twistnb	6430548M08Rik
Bdkrb2	Emilin1	Reep1	Hoxc9	Trib1	Twf1	8430419L09Rik
Cpn1	Eno3	Cfb	Gm26688	Trex1	Ttc17	9030025P20Rik
Gdf5	Esyt1	Adrb3	Sox2	Tram2	Ttbk2	9130011E15Rik
Slpi	Evi2b	Chd7	Otp	Tprn	Tspyl1	9130023H24Rik
Cldn3	Fam101b	Chn1	Pou3f3	Tpm2	Tsnax	9230110C19Rik
Cdcp1	Fam131a	Rnf144b	Foxd4	Tpi1	Tsc1	9230114K14Rik
D6Ertd527e	Fam132a	Ret	Prox1	Top3a	Trove2	9430015G10Rik
Txk	Fam132b	Clic5	Hoxd10	Tob2	Triobp	9430016H08Rik
Fbxo24	Fam189b	Oas1c	Dux	Tob1	Trim35	9930012K11Rik
Tdrd5	Fam198b	Cntd1	Vsx2	Tnrc18	Trim27	9930104L06Rik
Abra	Fam69b	Dach1	Sim2	Tnks1bp1	Trappc9	A230072C01Rik
Lipk	Fam83d	Col11a2	Hmx3	Tnfrsf1a	Trappc10	A330069E16Rik
Plek2	Fam84b	Col28a1	Pantr1	Tnfrsf12a	Traf6	A430005L14Rik
Ccdc150	Fam96a	Col4a2	Msx1os	Tmem95	Tra2b	A530054K11Rik
Ly6f	Fblim1	Nova1	Hoxd9	Tmem63a	Tra2a	A630089N07Rik
Frmpd1	Fbxw4	Colec10	Bcl11a	Tmem164	Tpt1	A830080D01Rik
Foxa1	Fbxw9	Pcdh17	Mnx1	Tmed7	Tpp2	AA388235
Slc6a12	Fdps	Crabp2	Ccnd2	Tln1	Tor1a	AA987161
D730001G18Rik	Fen1	Rassf2	Onecut3	Tle3	Top1	AI464131
Aknad1	Fes	Esrp2	Tfap2c	Tle1	Tomm70a	AI987944
Sp9	Fgf7	Prkcz	Pax6	Tlcd1	Tomm22	AK129341
Alox12	Fhdc1	Ctnna2	Six2	Timp3	Tnpo1	AU022252
2810405F15Rik	Flna	Ctnnd2	Lhx5	Timp2	Tnks2	AW146154
Atp13a5	Flot1	Ctsc	4930468A15Rik	Timp1	Tnks	AW209491
Cd163	Foxs1	Cubn	Rnf220	Tigd5	Tmem55b	AW554918
Trim15	Galt	Ngef	Nr5a1	Thy1	Tmem203	Aars2
Cnfn	Gamt	Cxadr	Hand2	Thra	Tmem2	Aarsd1
Crisp2	Gdf1	Dgka	Fezf1	Thoc6	Tmem181a	Abat
Tmem71	Gdi1	F11r	LOC102636514	Thbs2	Tmem165	Abcb7
Fibcd1	Gins2	Cyp2j9	Fgf9	Thbd	Tm9sf3	Abcb8
Cldn4	Gm14005	Adam22	5730457N03Rik	Tgif1	Tm2d2	Abcc10
Tceal5	Gm4532	Wnt10b	2700054A10Rik	Tet3	Timm23	Abcc4
Grpr	Gm5617	Dact2	Fev	Tead3	Tia1	Abcg1
Erv3	Gm7120	Ddit4l	Alx3	Tcta	Tfdp1	Abhd10
Sult1b1	Gng11	Gm6623	Evx1	Tcf4	Tfam	Abtb1
Myh1	Gng8	Fbrsl1	Sox14	Tbx5	Tex2	Acaa1b
Gm3417	Gp1bb	Lphn3	Shox2	Tbx3	Terf2ip	Acat3
Prl3d3	Gpx1	Dennd2c	Hoxa13	Tbx20	Terf1	Acbd4
Igll1	Grasp	Dnm1	Lhx2	Tbp	Tdp2	Accs
Chrm1	Grem2	Dsc2	Hoxc12	Tbc1d17	Tctn3	Acot2
U90926	Gsg2	Ccdc88c	Lhx8	Synpo	Tcp11l2	Acot8
AF366264	Gstp1	Dzip1	Wt1	Sulf2	Tcf3	Acp6
Tspan8	Gt(ROSA)26Sor	E130311K13Rik	AI606473	Stub1	Tbrg3	Acsf2
Nlrp12	Gys1	E230016K23Rik	2900092D14Rik	Stox2	Tbccd1	Acsf3
Cyp2ab1	H2afv	Ednra	1010001N08Rik	Ston1	Tbc1d15	Acss2
Guca1b	H2afz	Ptprg	9330179D12Rik	Stag2	Tbc1d12	Actr5
Ccdc162	Hcfc1r1	Efr3a	Sp5	St7l	Tax1bp3	Actr6
A230020J21Rik	Hirip3	Smad6	Dlx4	St3gal1	Tax1bp1	Acvr1b
Clec1a	Hjurp	Aqp1	Eomes	Ssbp4	Tanc1	Acy1
Tmc3	Hmga1	Elovl1	Wt1os	Ssbp3	Taf5	Acyp1
Pex5l	Hmga1-rs1	Hspa1a	Tbx5	Srsf3	Taf3	Acyp2
Fam189a1	Hmgb1	Eml2	Nptx1	Srsf2	Syvn1	Ada
Igsf1	Hoxb2	Eml5	Gad1os	Srgap2	Syngr2	Adamts12
AA792892	Hoxc6	Emx2	Hoxc5	Srf	Suv420h1	Adamts14
Enpp6	Hsd17b7	En1	Gata6	Spsb2	Suv39h2	Adamts4
Bmp3	Hspb6	Pknox2	Prdm6	Spry2	Surf4	Adamtsl3
Trim10	Idh1	Epb4.1l4a	A730090H04Rik	Spred1	Supv3l1	Adat1
Prss27	Ier5l	Hspa1b	Bsx	Sphk2	Supt7l	Adck1
Crisp1	Igsf8	Esr2	Mir615	Speer8-ps1	Sun1	Adck2
Cxcl9	Incenp	Limch1	Ovol2	Speer4e	Sumo1	Adck3
Olfr875	Inhba	Fabp3	Gad1	Speer4d	Sugp1	Adck5
Adamdec1	Insig1	Faim	Neurod2	Speer4c	Suds3	Adcy1
Btn1a1	Irgm1	Stmn2	Gm11762	Sparc	Sub1	Adcy2
Clec3b	Itga11	Carns1	Esrp1	Sp3	Stxbp4	Adi1
9130230L23Rik	Itga5	Fgf18	Dmrt3	Sp110	Stx5a	Adora2b
Prl7a1	Kctd11	Foxl2	Dmbx1	Sp100	Strap	Adprhl2
Nudt10	Kdelr3	Foxl2os	Ihh	Sox9	Stk4	Adra2a
Amica1	Kif20a	Lrp4	Insm1	Sox12	Stk35	Adssl1
Gsta1	Krtcap2	Ch25h	Rfx4	Sox11	Stk25	Afap1l2
Pecam1	Lbh	Gabrb1	Hoxd11	Socs3	Stk17b	Aff3
Aqp3	Leng9	Bace2	Ecel1	Snx33	Stip1	Agbl3
Gpr98	Lgals1	Gas1	E030019B13Rik	Snx18	Stau1	Agfg2
Gm13102	Lims2	Gas6	Igf2os	Snx1	Stard7	Agk
Abcb11	Lmod1	Gdf15	Hoxc11	Snord96a	St3gal5	Agpat2
Rufy4	Loxl1	Slc1a5	A930011O12Rik	Snord95	Srsf5	Ahi1
Car2	Loxl3	Gjc1	Tfap2e	Snord47	Srd5a1	Aim1
Hapln1	Lpp	Gm13285	Tril	Snord43	Sqstm1	Ak4
Hsd11b1	Lrrc32	Mapk10	Gsc	Snord37	Sppl3	Ak5
Art5	Lrrtm2	Gpr124	Igf2	Snord35b	Spata5l1	Akap17b
Upk3b	Lzic	Gpr19	Hoxc6	Snord35a	Spata2	Akr1b10
Ascl2	Lzts2	Gpr39	6530402F18Rik	Snord34	Spag9	Akr1e1
Mgat4c	Maged2	Scrn1	Gsx2	Snord33	Snx6	Alad
Pak6	Marcksl1	Gpx3	Sall4	Snord22	Snx4	Aldh16a1
Notum	Mblac1	Grem2	Mir124a-1	Snord2	Snx3	Aldh6a1
2010002M12Rik	Mcam	Atp9a	Prob1	Snord16a	Snx2	Aldh9a1
Slfn10-ps	Mcm2	Irx5	Gm2694	Snord123	Snrpb	Alg11
Krtap1-5	Meg3	Grip1	Cbln1	Snord12	Snora31	Alg13
Slc16a9	Mettl10	Cd9	Gm14204	Snora81	Snd1	Alg14
S100a5	Mex3a	Hand2	Irx1	Snora62	Smndc1	Alg3
Cdh5	Mex3b	Serping1	Six6	Snhg1	Smn1	Alg6
Piwil2	Mfap2	Hdac9	Gm4981	Snapc5	Smek1	Alg8
Apol7b	Mgmt	Hk3	Slc32a1	Snai2	Smc5	Alg9
Tspan32	Mir17hg	Hmcn1	Foxi3	Snai1	Smc3	Alkbh2
Rasal1	Mllt11	Htra1	Igf2bp3	Smcr8	Smap1	Alkbh6
Il31ra	Mmp14	Hoxb2	Adra2a	Smarcd3	Slirp	Alms1
Sprr2g	Mmp19	Hoxb8	Scrt1	Smarca2	Slc4a1ap	Alpk1
Glrp1	Mmp23	Hoxc5	Lmx1a	Smad7	Slc37a3	Amacr
Apol7e	Mpnd	Igsf10	Gm11538	Smad6	Slc35f5	Amdhd2
Tnfrsf19	Mrgprf	Uchl1	Osr2	Smad3	Slc30a5	Amn1
Lyve1	Mthfd2	Il7	Mir3078	Slit3	Slc25a37	Anapc13
Crhbp	Mtmr11	Itga2b	Foxe1	Slit2	Slc25a3	Angpt1
Kcna4	Mvd	Ivl	E030030I06Rik	Slc9a5	Slc25a28	Ankmy2
Serpina9	Mxd3	Kank1	Kcnc4	Slc4a2	Slc22a17	Ankrd13d
Cbfa2t3	Myl9	Kdelr3	AU022754	Slc3a2	Slc15a4	Ankrd24
Mgat5b	Nacad	Kitl	Tal1	Slc39a7	Slc12a4	Ankrd39
Dgkg	Nagk	Klk10	Wnt7b	Slc38a2	Slc11a2	Ankrd42
Sox7	Nes	Lama4	Mir196a-2	Slc35e4	Slain2	Ankrd9
Rnase10	Nexn	Lasp1	Neurog2	Slc26a8	Skp2	Anks1b
S100a14	Nme4	Lfng	Kcnh3	Slc25a11	Siva1	Anks6
Birc7	Nnat	Lpgat1	Alx1	Ski	Sirt7	Ankzf1
Gm6086	Nnmt	Lrrc28	Prdm13	Six5	Shprh	Ano3
Qrfpr	Nol7	Ltbp4	Msx2	Sin3a	Sharpin	Aox1
Pnma2	Npas4	Ly6f	Foxa2	Shox2	Sh3rf1	Ap1g2
Sv2b	Nr4a1	Mal2	Egr4	Shisa5	Sh3bp4	Ap1s3
Slc4a10	Nradd	Me3	Mira	Shc1	Sgsm3	Ap4m1
Nrarp	Nras	Meg3	Barx2	Sh3gl1	Sgpl1	Apbb1
Astn1	Numbl	Minpp1	Gdf7	Sh2b3	Sgms1	Apbb3
Ccdc40	Nup62-il4i1	Mmp2	Hoxa7	Sgk1	Sft2d3	Apex1
1700040L02Rik	Nynrin	Mpst	Pou3f1	Sfrp1	Sft2d1	Apex2
Lipm	Oat	Myct1	6430503K07Rik	Setd5	Sfswap	Aph1b
Nfe2l3	Ogdhl	Myo1f	Nhlh2	Setd1b	Sf3b5	Aph1c
Gjb4	Olfml3	Nat8l	Hoxa3	Setbp1	Sf3b1	Apip
Ip6k3	Orc1	Nbea	Hoxb13	Sesn2	Sf1	Aplf
Fndc3c1	Pcif1	Nebl	Prrxl1	Sertad1	Setd3	Apln
Prodh	Pck2	Nfib	Hoxc10	Serpinh1	Sertad2	Apobec1
Gabrb2	Phgdh	Nid2	Mir9-3	Sema6a	Serpinb6a	Apoo
Bex4	Phyhd1	Ninl	Cistr-act	Sema5a	Serbp1	Apool
Adamts8	Plekhf1	Nog	Pax5	Sema4c	Senp2	Arhgap11a
Tktl1	Plekho1	Npdc1	Barhl1	Sema3a	Sdhaf2	Arhgap18
Zfp352	Plp2	Pdlim2	Sox17	Sec23a	Scyl3	Arhgap20
Mcpt1	Pmf1	Oaf	Nkx2-2	Sec16a	Scyl2	Arhgap28
Ptpn5	Pmm1	Oas3	Hotair	Sdpr	Scyl1	Arhgap44
Trpv6	Pnrc2	Pcbp1	2610016A17Rik	Sdccag8	Scaf4	Arhgef4
Eif4e1b	Pold1	Pcolce2	9530059O14Rik	Schip1	Sbno1	Arhgef9
Efcab5	Ppapdc1b	Cxxc5	5730488B01Rik	Scd2	Sbf1	Arid5a
Ptprt	Ppia	Pdgfrb	Trp73	Scaf1	Sart3	Arl15
Hsf2bp	Ppp1r3b	Pdgfrl	Hoxc13	Sbno2	Sart1	Arl6
Slc12a1	Pqlc3	Masp1	Tmem132e	Satb2	Sap30	Arl6ip6
Gna15	Prepl	Pecr	Gm3458	Samd4	Sap130	Armc6
Gucy1a3	Prkab2	Vcl	C1ql2	S1pr3	Sac3d1	Armc7
Gm7694	Prkcdbp	Pip4k2c	Pcdh8	S1pr2	Rundc1	Armc9
Fcgbp	Prrt2	Pmaip1	Dbx1	S100a11	Rufy2	Armcx4
Jakmip3	Psip1	Popdc3	Aldh1a2	Rxrb	Rtn3	Armcx5
Lce1l	Psmc3ip	Ppih	Dmrt2	Rxra	Rtf1	Armcx6
Syn2	Psrc1	9530082P21Rik	Hrk	Runx2	Rspry1	Arrb1
Vit	Ptms	Prrt2	Zic5	Runx1t1	Rsbn1l	Arrb2
Grm8	Ptp4a3	Prss12	Agap2	Runx1	Rrs1	Arrdc1
Dpp4	Rasa4	Prss37	Mir124a-3	Rspo2	Rrp12	Arrdc2
Speer3	Rbm38	Adamts2	Gsx1	Rrp9	Rrp1	Arsg
Fgf9	Rfc5	Frmd4a	Hoxd12	Rrp8	Rreb1	Arsj
Olfr920	Rgma	Ptk2b	Alx4	Rras	Rptor	Arsk
Atp6v0a4	Rnf40	Cxcl14	Megf11	Rpsa	Rps6ka4	Asap2
S100b	Rpl10	Ptx3	Hoxb8	Rps19	Rpn2	Asap3
Cysltr1	Rpl22l1	Qpct	Olig3	Rps18	Rpn1	Asb13
Sh3rf2	Rtl1	Prrx2	Cdk5r2	Rps11	Rplp1	Asb7
Gabra1	S1pr3	Col5a3	Raet1a	Rpl7a	Rpl8	Ascc1
Tigit	Sars	Irx3	Paupar	Rpl7	Rpl41	Asf1a
Tmem184a	Scd2	Cd24a	Pou3f2	Rpl4	Rpl36al	Aste1
Trank1	Sdpr	Reep2	Onecut1	Rpl35	Rock1	Atad2
Epyc	Selm	Reep5	Kif1a	Rpl3	Rnf8	Atat1
Vtcn1	Serpinf1	Prdm16	Mirc35hg	Rpl18	Rnf44	Atf7
Vmn2r78	Serpinh1	Rhof	Hhex	Rpl13a	Rnf4	Atg10
BC021767	Sertad4	Nudt17	Hoxd13	Rock2	Rnf31	Atg14
AU018091	Sh3pxd2b	S100a7a	Crabp1	Rnf5	Rnf24	Atg16l2
Cma1	Shf	S100b	BB283400	Rnf41	Rnf170	Atg4d
Dsc2	Sipa1	Samd5	Bcan	Rnf26	Rnf126	Athl1
Gsg1	Six5	Scarf2	Elfn1	Rnf167	Rnf114	Atp10d
Onecut2	Skp2	Smoc2	Hmx1	Rnd3	Rnf10	Atp11c
Serpinb9g	Slc16a3	Slc1a3	Lhx1	Rnase4	Rnaseh2c	Atp5s
Cytip	Slc25a29	Scx	Foxa1	Rhoc	Rmi1	Atp5sl
Tmem59l	Smarcd3	Sema3c	Hoxc8	Rhob	Ripk1	Atp8a1
Kcna1	Smtn	Sema3d	Casz1	Rhoa	Riok3	Atpaf1
A930007I19Rik	Snai2	Serf2	Mafa	Rhbdd3	Rif1	Atrip
Rgag1	Snhg1	Serpinb1a	Lhx1os	Rgs16	Rhot1	Atxn7l1
Prom1	Snhg7	Zfp296	Nkx6-2	Rgmb	Rfk	Aurka
Lrrc2	Socs1	Setbp1	Rn4.5s	Rdh10	Rexo1	Auts2
Slc19a3	Spef1	Sh3rf2	Onecut2	Rbpj	Reps1	Aven
4930412C18Rik	Speg	Rem1	Adrb1	Rbms3	Reep3	B230118H07Rik
Gpr35	Srek1ip1	Apba1	Cyp24a1	Rbms1	Recql	B3galt6
C87414	Stoml2	Slc22a15	Hoxb7	Rbm15b	Rcl1	B3gntl1
2610203C22Rik	Tagln	Slc25a35	Zic3	Rbm15	Rce1	B4galt4
Itgb6	Tagln2	Rcor2	Prdm14	Rbfox2	Rc3h1	B630019K06Rik
Stk33	Tarbp2	Slfn5	Dlx6	Rb1cc1	Rbfox2	B930041F14Rik
Lemd1	Tbrg1	Slit2	Sema5b	Rassf1	Rb1	B9d1
Bank1	Tceal8	Slitrk5	C130071C03Rik	Rarg	Raph1	B9d2
Tesc	Tgfb1i1	Mrgprf	Nkx2-2os	Rara	Rangap1	BC002163
Pax8	Thap3	Snrpn	Fgf8	Rap2b	Ranbp2	BC017158
Aloxe3	Thy1	Sorbs3	Dlgap2	Rab3il1	Raf1	BC029214
Slc22a4	Timp1	Sox11	Wnt7a	Rab30	Rad9b	Bace2
Cbs	Tk1	Pde3a	Arx	R74862	Rad21	Bai2
Fetub	Tmed1	Cdh4	Dpf3	Qk	Rabgap1l	Baiap2l1
Oas1c	Tmem119	Spry4	Col13a1	Pvt1	Rab5b	Bambi
Frat2	Tmem121	Srd5a1	Ccdc177	Pvrl2	Rab40c	Baz2b
Dnaic2	Tmem200b	St14	Wnt1	Pusl1	Rab22a	Bbs1
Syt8	Tmem219	St6galnac6	Hoxd8	Purb	Rab11a	Bbs12
Prl3d1	Tmem97	Celf4	Hoxb9	Ptprg	Pxn	Bbs2
Syt4	Tmsb10	Susd1	Dlx3	Ptpn21	Pwp1	Bbs4
Ret	Tmsb4x	Synm	1700039E22Rik	Ptpn14	Ptprj	Bbs5
Casq1	Tmub1	Sytl1	Pou4f1	Ptov1	Ptpn1	Bbs7
Grhl3	Tnnc1	Tead4	Gm14207	Ptms	Ptges3	Bbs9
Klk10	Topbp1	Myom1	Nefl	Ptger4	Ptges2	Bcar3
Aldh3a1	Tpi1	Thsd7a	Erbb4	Ptch1	Ptcd1	Bcl2
Itgb7	Tpm2	Thy1	Lef1	Ptbp1	Ptar1	Bcl2l12
Ndst4	Trib3	Tjp1	T	Psmb3	Psme2	Bcl7a
Bex2	Trim46	Tlr2	Wnt3	Psmb1	Psmd6	Bcl7c
Tnip3	Trp53i13	Rac3	Vwa5b2	Prss23	Psmd3	Bcs1l
Ctsll3	Tspan2	Dkk2	Dll4	Prrx1	Psmd11	Bdh1
Foxl2os	Tuba4a	Gdf1	Cilp2	Prrc2a	Psmd1	Begain
Hpse	Twf2	Tmem30c	Nkx2-4	Prkar1a	Psmc2	Bend3
AU021092	Vasp	Tmem71	Slc30a3	Prdx5	Prrc2c	Bhlhb9
Cmbl	Vegfa	Tnfsf15	Dlx6as2	Ppp1r9b	Prpf4b	Bicc1
Popdc3	Vps37d	Tns1	Fam78a	Ppp1r15b	Prpf19	0610007P14Rik
Map3k9	Vrk1	Trim47	Fam163a	Ppp1r15a	Prepl	0610009O20Rik
Psg17	Wisp1	Ncf1	Hpse2	Ppp1r14b	Prep	0610010B08Rik
Arhgef26	Zfp189	Begain	Hs3st3b1	Ppp1r13l	Prdx6	0610012G03Rik
Dact2	Zfp334	Tuba8	Gdf6	Ppp1r10	Prdm4	1110051M20Rik
Myoz2	Zfp354c	Mmp23	2210019I11Rik	Ppia	Pprc1	1190002N15Rik
Olfr874	Zfp428	Nrip2	Speer4e	Polr2l	Ppp6r3	1600014C10Rik
Palm3	Zfp458	Ucn2	A530032D15Rik	Polr2a	Ppp6c	1700017B05Rik
Upp1	Zfp618	Ugt1a6b	Grhl2	Pmp22	Ppp4r1l-ps	1700021K19Rik
Pls1	Zfp948	Upp1	Kcna1	Pml	Ppp3r1	1700023E05Rik
Fmo6	Gm13285	Vcan	Inhbb	Plxnb2	Ppp2r5e	1700026L06Rik
Dync1i1	Gm3020	Vit	Sfmbt2	Plxna1	Ppp2r5b	1700037H04Rik
Bmp8a	Gp49a	Vmn2r79	Skor2	Plxdc2	Ppp2r1b	1700052N19Rik
Scube3	3110007F17Rik	Wipf1	Shh	Plk2	Ppp1ca	1700123O20Rik
Foxl2	Folh1	Nacad	Tcf21	Plekhh3	Ppm1g	1810009A15Rik
Abca9	Ryr2	Xaf1	Gm16551	Plekha8	Ppm1b	1810030O07Rik
Abca13	F630028O10Rik	Clec11a	Sgpp2	Plekha4	Ppip5k2	2210013O21Rik
C4bp	Cyp4b1	Zfp503	Bai1	Plekha2	Ppig	2210016F16Rik
Calr4	Aoah	Cox6b2	Hapln4	Plec	Ppard	2210016L21Rik
Mcpt9	Lyz1	Mdk	H2-Q8	Pkdcc	Pomp	2310011J03Rik
Bend5	Mstn		Prdm8	Pitx2	Polr2c	2310067B10Rik
Rcsd1	Clec4d		Hes5	Pitpnm1	Polk	2410004B18Rik
Efcab3	Olfm3		Syt2	Pik3r2	Pofut2	2410015M20Rik
Col4a3	Agtr2		Wnt3a	Picalm	Pmm1	2410018L13Rik
Plb1	Clec12a		H2-Q6	Phlpp1	Plekha5	2610002J02Rik
Lama3	3830417A13Rik		Hcn4	Phldb2	Plbd2	2610034B18Rik
Ms4a10	Ms4a7		H2-Bl	Phip	Pkp4	2700029M09Rik
Nefm	Hsd3b6		Gbx1	Phf23	Pkn2	2810474O19Rik
Lce1i	Hpgd		2410017I17Rik	Phf21a	Pja2	3830406C13Rik
Htra4	Enpep		En1	Phf12	Pitpna	4833420G17Rik
Nalcn	Fcrls		Chat	Per1	Pip4k2c	4932438A13Rik
Creb3l4	Immp2l		Mir3093	Pdzrn3	Pikfyve	5730409E04Rik
Ugt8a	Cd200		Nrarp	Pdgfra	Pigm	5730455P16Rik
Gm11110	Tnn		Rax	Pdgfa	Pigf	5730507C01Rik
Bfsp1	Emcn		Duox2	Pde4a	Pibf1	6030419C18Rik
Fzd10	Il20ra		Dio3	Pcolce	Pias4	6030458C11Rik
4833403I15Rik	Gria1		Speer4d	Pcgf2	Phlpp2	9030617O03Rik
Ddc	Mlf1		Ocln	Pcdhgc3	Phf7	9430008C03Rik
Esr2	Cd48		Mir9-1	Pcdh7	Phf5a	9630033F20Rik
Pde6h	Lrrn1		Sox3	Pcdh19	Phf20l1	A730017L22Rik
Col22a1	Adcy8		Hoxc4	Pcdh18	Phb2	AI597479
Gchfr	Ly86		Grid1	Pcdh10	Pgrmc2	AU019823
Myo5c	Agtr1a		Cecr2	Pcbp4	Pgam5	AU040320
Lamc3	Ifnz		Tfap2b	Pcbp1	Pgam1	AW551984
Serpinb1c	AI593442		Duoxa2	Pbx1	Pfdn4	Aagab
Gm14446	Prrg1		Pou4f2	Patz1	Peo1	Aasdhppt
Cyp2j9	Gm5803		H2-Q10	Parp3	Pdlim1	Aatf
Pgbd1	Srpx		Pou4f3	Nxn	Pdia3	Abca1
Mapt	9430041J12Rik		Nkx1-2	Nup62-il4i1	Pde12	Abca2
N4bp2l1	Slc16a12		Fam43b	Nup62	Pdcd4	Abca3
Gldc	AF251705		Kcnk12	Nuak1	Pdcd11	Abca5
Acsl6	Rad51c		Pdx1	Ntf3	Pcx	Abca7
Slc17a6	Fcgr1		B4galnt2	Nrp2	Pcnx	Abcb1b
Gria4	H2-M9		Gata5os	Nrp1	Pcnt	Abcd4
Acsbg1	Cx3cr1		Irx4	Nrn1	Pcid2	Abhd11
Prl3d2	1810011H11Rik		Helt	Nr4a3	Pcgf6	Abhd13
Robo3	C1qtnf7		Gfra2	Nr3c1	Patl1	Abhd16a
Hrh1	Cerkl		Tcf24	Nr2f2	Parg	Abhd2
AI427809	Smoc1		Ebf2	Nr2f1	Papolg	Abhd8
Gpr88	H2-DMb1		Efna3	Nr1d1	Pank1	Abi2
Scube1	Pcdhb14		Tbx20	Nog	Pacs1	Acaa2
5830416P10Rik	Tmem100		Tesc	Nme2	Pa2g4	Acad9
Capn3	Gstp2		Sptb	Nlgn2	Oxr1	Acadm
Mst1	Was		Sowaha	Nipbl	Ostf1	Acads
Enkur	Gjb2		Wnk2	Nfkbiz	Osbpl8	Acat2
Duoxa1	Mnd1		Vax2	Nfix	Osbpl2	Acd
H2-Aa	H2-DMb2		Kcng3	Nfil3	Osbpl11	Acer3
Jag2	Pygl		Grm6	Nfib	Osbp	Acox3
Gal3st1	Cthrc1		Crtac1	Nfia	Orc2	Acsl1
Cnksr1	Tspan11		Tmem163	Nfe2l1	Ogfr	Actl6a
Prss2	Eln		Gata5	Nfatc4	Odf2	Actr8
Bcl2l15	Lyz2		Plk5	Nek8	Oaz1	Acvrl1
Pm20d1	Col15a1		Crhr1	Nedd4	Nxf1	Adam12
Cfb	Bub1		Neurog1	Neat1	Nus1	Adam23
Mylk3	Tsc22d3		D930020B18Rik	Ncor2	Nupl1	Adamts2
Zfp185	Ctss		Nkx2-9	Nacc2	Nup54	Adamts7
Nebl	Lgr5		Dnm3	Nacc1	Nup188	Adamtsl5
Slco1a5	Mylk		Igfbp5	Nab2	Nup153	Adck4
Col4a4	Atcay		Trim67	Myo1c	Nup133	Adcy3
Ccl6	Cd52		Vax2os	Myl6	Numb	Adcyap1r1
Fam184a	Ctnna2		Cldn7	Myh9	Nufip1	Adm
Erp27	Gpr1		Tcf15	Myc	Nt5dc3	Adnp2
Lbp	H19		Cbfa2t3	Myadm	Nsun2	Ado
Scn4b	Tyrobp		Mycn	Mxra8	Nsfl1c	Afg3l1
Cdh23	Plxdc1		Bmp7	Mxi1	Nrp	Agap1
Podxl	Pgm5		Mcidas	Mxd4	Nrbf2	Agbl5
Psd2	Rab39b		Bhlhe23	Mthfr	Nr6a1	Agl
Als2cr12	Myo1f		Fli1	Msl2	Nr2f6	Agpat4
Nkx2-9	Dscc1		Dll1	Mrps18b	Nptn	Agpat5
Xpnpep2	Il1rl1		2810459M11Rik	Mrpl54	Npm3	Agtrap
Tm4sf4	Slc5a7		Cdh22	Mn1	Npm1	Ahcyl2
Lama1	Mpeg1		Ntng1	Mmp14	Npc1	Ahdc1
Nudt11	Rbm24		She	Mllt6	Nom1	Ahr
Chrm3	Fancb		Ikzf3	Mllt11	Nolc1	Aifm1
Spink6	P2rx3		2610027K06Rik	Mlh1	Noc4l	Aifm2
Tmem30c	Celf4		Sfrp5	Mirlet7e	Nmt2	Aig1
Duox1	Pde3a		Ankrd63	Mir99b	Nip7	Aimp1
Bend4	Tmem179		Slc18a3	Mir707	Nhp2l1	Aimp2
Lgr6	Igtp		Zbtb16	Mir677	Nhlrc2	Aip
Fam19a2	Dhfr		Npas2	Mir615	Nfxl1	Akap10
Folr1	Kif4		Isl1	Mir3109	Nedd4l	Akap8
Macc1	Gas2		Dmrt1	Mir22	Nedd1	Akap8l
Prss37	Mei4		Gsc2	Mir208a	Ndufv1	Akap9
Camk2b	Cutc		Pantr2	Mir196a-2	Ndufb8	Akr7a5
Serpinb1b	Fmod		Shisa8	Mir1932	Ndufa6	Aldh1l2
Celsr2	Polq		Fgf4	Mir1903	Ndor1	Alg1
Mctp2	Esco2		Gad2	Mir1894	Ndfip2	Alg10b
Grip1	Hk3		Foxg1	Mir125b-1	Ndel1	Alg2
Gjb5	Des		Adcy8	Mir125a	Ncoa4	Alg5
Klra2	G0s2		Klhl29	Mir10a	Ncoa3	Alkbh3
Pkhd1l1	C1qa		Shisa3	Midn	Naf1	Als2
Fgf18	Pnck		H2-Q9	Mfsd11	Naa30	Als2cl
Rab38	Col2a1		H2-Q7	Mfhas1	N4bp1	Ammecr1
Defb42	Cenpi		Cacna1h	Mex3c	Mzt1	Amz2
Cd28	Cmya5		Olig1	Mex3b	Mxra7	Anapc11
Dhh	Fancd2		Spata18	Mex3a	Mxi1	Anapc16
Susd1	Igfbp5		Ucn	Mepce	Mtx2	Anapc7
Pou3f3	Cyp26b1		Vgll2	Meis2	Mtrr	Ank3
Arg1	Depdc1a		Fgf15	Meis1	Mtpn	Ankib1
A830018L16Rik	Ldb2		Hes2	Mef2d	Mto1	Ankra2
Ugt2b35	Brca2		Myb	Med22	Mtmr14	Ankrd12
Muc15	Dpt		Lrrc26	Med13l	Mthfsd	Ankrd16
Cpa4	Mboat1		Stox2	Mea1	Mtfmt	Ankrd44
Tmem40	C1qc		Kctd1	Mdm2	Mtdh	Anks3
Kng1	Tlr6		Mapk4	Mcl1	Mtch2	Anln
Gm14137	Dlk1		Zfyve28	Mbnl2	Msh6	Ano8
Gm12603	Arsi		Cyp26a1	Mbnl1	Mrps24	Anp32e
Hrct1	Ndc80		H2-Q5	Mbd6	Mrpl43	Ap1ar
Il18	Slc1a6		C920025E04Rik	Maz	Mocs3	Ap1g1
Scg5	Sprr2k		Sel1l3	Mat2b	Mkrn1	Ap3s2
Gal3st2	Myh11		Gbx2	Marveld1	Mkl1	Ap4b1
Ppef1	Pcdhb20		Gpr50	Marcks	Mir1982	Ap4e1
Tgfa	Nptx2		Grm8	Mapk14	Mir1945	Apbb1ip
Elovl7	Kif14		B3gnt7	Map4k5	Mir1931	Apcdd1
Ankk1	Pcdhb18		Slc6a20a	Map3k8	Minpp1	Apeh
Sh3tc1	Mmp9		H2-Q2	Map2k3	Mgea5	Apoa1bp
Lamb3	Synpo2		Esx1	Maoa	Mgat3	Appbp2
Bmp6	Cldn1		Slc27a2	Man2b1	Mgat2	Appl2
Kdr	Prune2		Fstl4	Man1a2	Mettl2	Aptx
Prl8a9	Cenpp		Nat8l	Maged1	Men1	Aqr
E030003E18Rik	Runx3		Dsp	Mafg	Med26	Arap2
Sox6	Mcm8		Dpysl5	Mafb	Med10	Arfgap2
Kng2	Klhl23		Elavl3	Maf	Mcph1	Arfgap3
Il33	Pbk		BC107364	Mab21l1	Mbtd1	Arfrp1
Sprr2a1	Igf2		Nkx3-2	Lzts2	Mau2	Arhgap17
Scel	Ropn1l		Fam150b	Ltbp4	Mat2a	Arhgap24
Ralgps1	Pdlim4		Tbr1	Lrp1	Mark2	Arhgap31
Klhdc7a	Wisp2		Snap91	Lrig3	Mapre3	Arhgap42
Fgfbp1	Cenph		Cldn23	Lrig1	Mapk9	Arhgef10
Galnt14	Usp11		Slc35d3	Loxl3	Mapk8	Arhgef10l
Reep1	Unc13a		Rtn4rl1	Loxl1	Mapk1ip1l	Arhgef11
C3	Xk		Msx3	Lmo4	Map3k4	Arl2
Apol7a	Cdh4		Nt5c2	Lima1	Map3k2	Arl3
Sprr3	Ccbl2		Kcnk13	Lhx9	Map1lc3b	Arl6ip4
Ptpn22	Cdca7l		1110032F04Rik	Lhx8	Malt1	Armc1
Fam180a	Cygb		Dlgap4	Lgals1	Maf1	Armc5
Btc	Rad54b		Ppp1r16b	Lfng	Maea	Arnt2
Nanog	Mcm10		Ntng2	Ldb1	Luc7l3	Arntl
Sla	Kntc1		Mzb1	Lbh	Ltn1	Arpc1a
Trpm6	Myo1g		Wdr8	Lats2	Lta4h	Arrdc4
Frmd4b	Pole		Rsrc1	Klhl9	Lsm1	Arvcf
Cacna2d3	Ramp3		Lhx3	Klhl28	Lrrc59	Asb3
Dach1	Ednra		Igf2bp1	Klhdc3	Lrrc20	Ascc2
Ripply3	Casc5		Mir1247	Klf7	Lrpprc	Asl
Ppbp	Fgd2		Dio3os	Klf6	Lrp5	Asnsd1
Espn	Bcl6b		9530036O11Rik	Klf4	Lrp10	Atad3a
Olfr1383	Tmem220		Bub3	Klf3	Lrfn4	Atf1
Synpo2l	Actn3		Pcdh1	Klf2	Lpcat1	Atf7ip
Defb1	Ncapg		Pank4	Klf13	Lonp1	Atg13
Alox5	Tmem44		Npas3	Kirrel	Lnp	Atg4a
Bex1	Ska1		Tbx2	Kif5b	Lmtk2	Atg4c
Vmn2r-ps129	Trip13		Zfp536	Kdm6b	Lmnb1	Atg5
Casp14	Slc43a3		Grrp1	Kdm2b	Lmna	Atg7
Clec2e	Nppb		Snord37	Kctd11	Lmbrd2	Atg9a
Colq	Ifit1		Dgcr14	Kctd10	Lman1	Atl2
Areg	Lgals4		2810032G03Rik	Kank2	Llph	Atm
3632451O06Rik	Brca1		Gm7609	Junb	Lin9	Atp10a
1700024P16Rik	Kif26a		Adcy5	Jun	Larp4b	Atp13a2
Sh2d4a	Gins1		3110039M20Rik	Jmjd8	Lamp1	Atp5e
Klf5	Kcnmb1		Sp100	Jdp2	Lactb	Atp5k
Meox2	Exo1		Slc6a5	Jarid2	Ktn1	Atp7a
Chl1	Kif20b		Insl3	Jag1	Klhl24	Atp9a
Atg9b	Igfbp4		Speer8-ps1	Itpripl2	Klhl11	Atpaf2
Cst6	Reep6		Mir196a-1	Itpkc	Klhdc4	Atxn3
Vat1l	Alg13		Sptbn2	Itgb5	Klhdc10	Atxn7
Fam169b	Pdgfrl		Slc24a4	Irx5	Klf16	Auh
Ccl8	Ttk		Tmem210	Irx2	Klc2	Aurkaip1
Amy1	Cenpe		Gm10354	Irx1	Kif3b	Avl9
Elmod1	Igsf10		Kpna1	Irs2	Kif11	Avpi1
Abcb1a	Cenpq		Sgcb	Irs1	Kdm5b	B3galnt1
Lonrf2	Aspm		Sox18	Inhba	Kdelr2	B3gat2
9930111J21Rik2	Ckap2l		Mafb	Ing1	Kctd9	B3gat3
Myct1	Slc2a4		Gm17019	Ilk	Kctd3	B4galnt1
Baalc	2700099C18Rik		BC021891	Igfbp5	Kbtbd8	B4galt2
Ces2f	Prim1		Sdk2	Igf2bp3	Kars	B4galt3
Snca	Cacna1h		Nkx2-6	Igf2bp2	Jmy	B4galt6
Slc1a2	Pcdhb19		Gm9758	Igf2bp1	Jagn1	B4galt7
Park2	Cdc45		Grin1os	Igf1r	Itm2b	B630005N14Rik
Spink5	Kcne4		Dph1	Ift140	Itgb1	BC003965
Pyhin1	Tnni3		Robo3	Iffo2	Itga5	BC005624
Rai2	Kcnd1		Hapln2	Ier5l	Iscu	BC022687
Fabp4	Chaf1b		Ptpru	Ier2	Ippk	BC023829
Coch	Clspn		4930572O03Rik	Id3	Ipo11	BC027231
Nol4	Mns1		Fgf3	Id2	Ipmk	BC029722
Nog	Olfm2		Fibcd1	Id1	Inpp4a	BC030336
Cadm2	Ramp1		Sypl2	Huwe1	Incenp	Bach1
Abca4	Nxph3		1700092C10Rik	Htr1b	Il17rd	Bag5
Atp10b	Cenpk		Mir1897	Hspa8	Ikbip	Bahd1
Fam71f1	Lig1		Rbm20	Hspa5	Ier5	Bak1
Serpinb7	Mmp17		Car7	Hsp90ab1	Idh1	Baz1a
St14	Rad51		2610316D01Rik	Hoxd3	Htra2	Bcap29
Bche	Tube1		Rtbdn	Hoxc9	Hspa4	Bcas3
4930581F22Rik	Ncapg2		Bmp6	Hoxc6	Hsp90aa1	Bcat2
Cbx7	Opn3		Podxl	Hoxc5	Hsbp1	Bccip
Cxcl1	Cep55		Ascl1	Hoxc4	Hs2st1	Bckdha
Apob	Lingo2		Pcdh17	Hoxc10	Hook3	Bckdk
Hcn1	Cenpm		Fcgr3	Hoxb9	Homez	Bcl2l11
Gdf15	Itga9		Dmrta1	Hoxb8	Homer3	Bcl7b
Gpr45	Crispld2		Elfn2	Hoxb7	Hnrnpk	Bcl9
Lypd1	Ube2ql1		Etv2	Hoxb6	Hnrnpab	Bcor
Bst1	Ncf1		Slitrk5	Hoxb5	Hmgxb3	Bdp1
Adrb3	Myom1		Slc9a2	Hoxb4	Herc4	Bet1
Cd36	Melk		Ina	Hoxb3	Herc1	Bid
Slit1	Sv2a		Hs3st6	Hoxa6	Hells	Blmh
Wnt2	Ercc6l		Mir7216	Hoxa5	Hectd2	Bloc1s1
Tuba8	Myo7a		Ephb1	Hoxa3	Heatr5a	Bloc1s2
4930486L24Rik	Nptx1		Lin28a	Hoxa2	Hdlbp	Bloc1s3
Ptprc	Nuf2		Shisa7	Hoxa1	Hcfc2	Blvra
Plekha6	Doc2b		Galnt14	Hnrnpl	H2afy	Blzf1
Nell2	Lpar4		Mixl1	Hnrnph1	H2afj	Bmp2k
Nat8l	Cenpf		Bhlhe22	Hnrnpa2b1	H13	Bmper
Nts	Prr11		Mapt	Hnrnpa1	Gtpbp1	Bnip3
Unc13d	Arhgap19		Spint1	Hmga2	Gtf3c4	Boc
Cma2	Slc43a1		Jph3	Hmga1-rs1	Gsto1	Bod1
Il13ra2	E2f8		Hs6st3	Hmga1	Gspt1	Bola2
Gstm6	Dok2		Pcdh10	Hmg20a	Grpel1	Bola3
Colec10	A230050P20Rik		Gm14169	Hlx	Grk5	Brd8
C130074G19Rik	Dlx5		Trank1	Hivep1	Gphn	Brd9
Fras1	C330027C09Rik		Ap1b1	Hist1h4n	Gpatch8	Bre
Chrna1	Hpn		Sp6	Hist1h4i	Gpam	Brf1
Eomes	Blm		Ralyl	Hist1h4h	Got2	Bri3bp
Ildr2	Stab1		Gm8909	Hist1h4d	Gorasp2	Brms1l
Nipal3	Slc17a9		Rbfox3	Hist1h3g	Golt1b	Brpf3
Ppp2r2c	Maoa		Col26a1	Hist1h3d	Golph3	Brsk1
Pappa2	Popdc2		Neurod1	Hist1h2br	Golga5	Bst2
AA388235	Kif2c		Miat	Hist1h2bj	Gns	Btbd10
Gstm7	Mms22l		Fam222a	Hist1h2bg	Gng12	Btbd19
9530053A07Rik	Kcnn1		Dapk3	Hist1h2bf	Gna11	Btbd2
S100a3	Cdc25c		Rtn1	Hist1h2be	Gmnn	Btbd7
Spon1	Nsdhl		AA388235	Hist1h2bc	Gmcl1	Btbd9
Tmem154	Camta1		Kcns3	Hist1h2ap	Gm4925	Bysl
Cd93	Smc2		Epb4.1l4a	Hist1h2ag	Gm15800	Bzw2
Krt80	Zwilch		Tymp	Hist1h2af	Gm10941	C1d
Arhgap20	Egr3		Foxf1	Hist1h2ae	Gm10069	C1galt1c1
Akr1c18	Grin2d		Ccno	Hist1h2ac	Gls	C1qtnf1
Rnf144b	Acta1		Kif26a	Hic1	Gin1	C1qtnf6
Msln	Mutyh		Eef2	Hes1	Gigyf2	Cab39l
Nlrc3	4930579G24Rik		Fendrr	Herpud2	Gbf1	Cachd1
Atp10d	Ube2t		Irs4	Hdgf	Gatad2a	Cacna1a
Hmha1	Atp2b4		Gm13283	Hcfc1r1	Gars	Cacna1g
S100a7a	4933408B17Rik		Nefh	H3f3a	Gapvd1	Caml
Afap1l2	Bub1b		Tmem200c	H2-Ke6	Ganab	Camta2
Gsto2	Postn		Sp140	H2-DMa	Gan	Casc3
Gpr39	Dtl		Hoxd3	Gtse1	Galk2	Casp12
Apln	Nxph4		Efcc1	Gt(ROSA)26Sor	Gabarapl2	Casp3
Sag	Hmmr		Vrtn	Gsn	G3bp2	1110004F10Rik
Plscr2	Rad51ap1		Gldc	Gsk3b	Fubp3	1110037F02Rik
Mmp10	Lrp3		Gm5089	Gse1	Fryl	1110038B12Rik
Mmp13	Top2a		Rprml	Grn	Fnbp1	1110057K04Rik
A330069E16Rik	Kif15		Ppp2r2c	Grb10	Fmnl3	1600012H06Rik
Tnfsf9	Sgol2		Plcl1	Gps2	Fkbp4	1810014B01Rik
Tnfsf15	Nap1l5		Trim71	Gpr108	Fhl4	1810026J23Rik
Slfn5	Pcdhb17		Fgf20	Gnb2l1	Fgfr1	1810037I17Rik
Aim1	Kif11		Car4	Gnb2	Fgfbp3	1810055G02Rik
Tchh	Gabrb1		Myo5b	Gnas	Fem1b	1810058I24Rik
Camk2a	Cit		Axin2	Gnai2	Fbxw4	2010107E04Rik
Gabra3	Cplx2		Kcnc3	Gm9758	Fbxo7	2010111I01Rik
Serpina3n	Rasl10b		Sspn	Gm7120	Fbxo3	2410002F23Rik
Dlk2	Aoc3		Cnnm1	Gm13375	Fbxo28	2410006H16Rik
Mgam	Ect2		Ptf1a	Glis2	Fbxo21	2510039O18Rik
Cdh17	Pld4		Kbtbd11	Gli3	Fbxl13	2610001J05Rik
Nbeal2	Celsr3		S1pr5	Git1	Fastkd5	2610008E11Rik
Hoxc13	Prdx4		Hjurp	Gcc1	Fastkd3	2610507B11Rik
Lce1g	Isg15		Ipw	Gata2	Farp1	2700089E24Rik
Ccl20	Rad54l		Cacna1d	Gas5	Fam76b	2810403A07Rik
Pla1a	Zim1		Insrr	Gas1	Fam63b	2900026A02Rik
Camk4	Col8a2		H2-K2	Gapdh	Fam20b	2900097C17Rik
Prss12	Cenpn		Slc8a3	Gadd45g	Fam192a	3110002H16Rik
Btbd11	Ankrd1		Ngfr	Gadd45b	Fam178a	4930402H24Rik
Lce1h	Kif5a		H2-Ab1	Gabarap	Fam13b	4933434E20Rik
Plekha7	Lrrc15		Ddx43	Fzd8	Fam135a	5031439G07Rik
Syt17	Susd2		Lgr5	Fzd7	Fam117b	9030624J02Rik
Ric3	Fanca		Tmem151b	Fzd5	Fam107b	9530068E07Rik
Akap6	Kif23		Tmem132b	Fzd2	Fam102a	A230046K03Rik
Me3	Jph4		AI854517	Fzd1	Faim	A430105I19Rik
Mmp12	Wdhd1		A730008H23Rik	Fubp1	Exosc1	AI314180
Cyfip2	Zfp239		Pax1	Fst	Exoc8	AW549877
Omd	Dkk2		Cxcl14	Frmd8	Exoc6b	Aaas
Pstpip1	Plac8		Bmp3	Frmd6	Evi5l	Aacs
Il7	Nek2		St14	Frmd4a	Etnk1	Aak1
Tnxb	Igsf9		Grin2c	Foxp1	Esyt2	Aamp
Ptprq	42248		Wdr86	Foxo3	Esyt1	Aars
Mfsd6	Haus5		Ntrk1	Foxg1	Esco1	Abcb10
F5	Lrrc17		Chrna4	Foxc2	Ero1l	Abcc1
Hmcn1	C530008M17Rik		Shc3	Foxc1	Ermp1	Abcc5
Tg	AA986860		Ascl2	Fosl2	Erlin1	Abcd3
Cdh26	Nusap1		Bmi1	Fos	Eri1	Abcf1
Anks1b	Ccnb1		Odf3b	Fn1	Ergic2	Abcf2
Shroom3	E2f7		Snord116	Flrt2	Erc1	Abcf3
Selp	Nup210l		Snord116l1	Flnb	Erbb2	Abhd12
Pdzd2	Pcdhb22		Speer7-ps1	Flna	Eps8	Abhd4
Camk1d	Mtbp		Gm13286	Fkbp2	Eprs	Abhd5
Glrb	Fignl1		Emx2os	Fkbp14	Entpd7	Acad8
Kif21a	Oip5		Fam69c	Fkbp10	Entpd4	Acadl
Adra1b	1810010H24Rik		Sp110	Fhod1	Entpd1	Acadsb
Xdh	Filip1l		Gm10863	Fhl3	Emg1	Acadvl
Ralgps2	Mipol1		Speer4c	Fhl2	Eif5b	Acat1
Leprel1	Spag5		Nodal	Fgf7	Eif4h	Acbd5
Sbsn	Begain		Mir7230	Fgf10	Eif4ebp2	Acin1
Fam110c	Iqgap3		Emx2	Fermt2	Eif4ebp1	Acly
Tmtc2	Sgol1		Prok2	Fem1c	Eif3b	Aco1
Dnm3	Cdc7		C130026I21Rik	Fbxo11	Eif3a	Acot7
Clip4	Angptl6		Frzb	Fbxl14	Eif2ak3	Acot9
Mmp15	Trpv2		Npas1	Fbxl12	Eif1ad	Acox1
Nkain4	Tgm2		Cacng4	Fat4	Ei24	Acp1
Sema3d	Ly75		Zswim5	Fam96a	Efr3a	Acp2
Gpr64	Mastl		Otx1	Fam72a	Eef1e1	Acsl4
Serpinb6c	Fam150a		Sowahb	Fam198b	Edem3	Acsl5
Upk1b	Pole2		Ovol1	Fam179b	Edem2	Actr10
Ces2g	Wdr90		Adra2c	Fam120a	Edem1	Actr2
Cubn	Espl1		Tmem150c	F3	Eaf2	Acvr1
Mpp7	Poc1a		Mir375	Ext1	E2f4	Adam10
Tab3	Pabpc1l		Esrrg	Ewsr1	Dyrk2	Adam15
Arhgap18	Pcsk9		1600029O15Rik	Etv6	Dynll2	Adam17
Olr1	Pth1r		Gm13277	Ets1	Dynll1	Adamts10
Col4a6	Lor		Ankrd34b	Etf1	Dync1h1	Adamtsl4
2210409E12Rik	Pik3c2b		Otop1	Erf	Dym	Adh5
Gda	Pappa		Galr2	Erbb2ip	Dscc1	Adipor1
Lamc2	Ptn		Csmd3	Epm2aip1	Dr1	Adk
Npnt	Mki67		Vwa2	Epha4	Dpm1	Adprh
Ctnnd2	Crabp1		Kcnj8	Enc1	Dpf2	Adrm1
Als2cl	Syce2		Irf4	En1	Dopey1	Adsl
Celf5	Aspn		Arid3c	Emx2os	Dolk	Aen
Lrp2	Ppp1r3c		Nsfl1c	Emx2	Dnajc5	Afap1
Vnn1	Cdc6		D430041D05Rik	Emp1	Dnajc3	Aff1
Ces2e	Inca1		Adamts8	Emilin1	Dnajc2	Aff4
Lama2	BC030867		A230070E04Rik	Elf1	Dnajc13	Aga
Clu	Mcm5		Dlx6os1	Eif4a2	Dnajb9	Agap3
Abcb1b	Actg2		Gm13275	Eif4a1	Dnajb11	Agpat3
Nceh1	Cpxm1		Dgki	Eif1a	Dmtf1	Agps
Dsp	Pif1		Sox10	Ehd2	Dlst	Agrn
Aldh1a1	Car11		Dgkk	Egr3	Dlat	Ahctf1
Scn3b	Aldh1l2		Hlf	Egr1	Dis3	Ahcy
Col28a1	Sgce		Ifnlr1	Egln1	Dido1	Ahcyl1
Ptx3	Dlgap5		Phf21b	Efnb2	Diap1	Ahsa1
Crct1	Serinc2		Galnt16	Efnb1	Dhx9	Ak2
Ivl	Fndc4		Pip5k1b	Efna5	Ddx51	Akap1
Serpinb1a	Hells		Mmp9	Efemp2	Ddx46	Akap13
Cd34	Gimap9		Dcdc2a	Eef2	Ddx31	Akirin1
Pcsk6	Atad2		St8sia1	Eef1g	Ddb1	Akirin2
Mcpt8	N4bp2		Kcng2	Eef1d	Dclre1a	Akr1b3
Sprr1a	Cebpa		Slc10a4	Ebf3	Dcaf6	Akr1b8
Prg4	Cdca2		Megf6	Ebf2	Dagla	Alas1
Gnai1	Apitd1		Gm5294	Ebf1	D330050I16Rik	Aldh2
Dgkk	Anln		AI646519	E2f3	D19Bwg1357e	Aldh3a2
Pamr1	Tpx2		Prkcz	E130317F20Rik	D11Wsu47e	Aldh4a1
C1qtnf1	Ung		Gpr27	Dux	D030056L22Rik	Aldh7a1
Kitl	Renbp		Scn4b	Dusp7	Cyp51	Amd2
Rb1	Itgb1bp2		Nefm	Dusp6	Cyld	Amotl1
Magi3	Stmn1		Foxd2	Dusp4	Cyc1	Anapc2
Aif1l	Plk4		Vsx1	Dstn	Cyb5d2	Anapc4
Osbpl3	Rad18		Spock2	Drap1	Cul4a	Angptl2
Sema3e	Mcm6		Map7	Dok1	Ctnna3	Ank
Slc12a2	Asf1b		Foxd2os	Dnm3os	Cst3	Ankfy1
Herc3	Chst1		Gm13278	Dnajc14	Cspp1	Ankrd27
Ly6c1	Gcat		Cnih3	Dnajb4	Csnk2a1	Ankrd40
Anxa8	Ccdc24		Prdm16	Dlx2	Cry1	Ankrd52
Pltp	Dnm3os		Smagp	Dlgap4	Cript	Ano10
Clca1	Tmem218		Acta1	Dlc1	Cpsf7	Ano6
Serpinb9b	Ccdc163		Fam89a	Ddx6	Cpsf4	Anp32b
Amot	Ggt7		Cacna1i	Ddx5	Cpox	Antxr1
Cpd	Ucn2		Ptchd1	Ddx3x	Cpeb3	Antxr2
Sema3c	Cdh3		Zfp423	Ddr1	Cox8a	Anxa11
Slit2	Plk1		Gfy	Ddit3	Cox6a1	Anxa3
	Sytl2		Tbx21	Dbp	Cox5a	Anxa4
	Acat2		Ush1g	Dapk3	Cox4i1	Anxa6
	Prickle3		Dkk1	Cyr61	Cox11	Anxa7
	Traip		Mroh2a	Cyp1b1	Coro1b	Ap1b1
	Troap		Cabp7	Cux1	Coq9	Ap1m1
	Nsl1		Arhgap9	Cuta	Cops5	Ap1s1
	Fermt3		Slc16a9	Ctnnd1	Cops2	Ap1s2
	Efnb3		2610305D13Rik	Ctdsp2	Col4a3bp	Ap2a1
	Nrip2		Il31ra	Ctbp2	Cog8	Ap2a2
	Rrm1		Syt6	Csf1	Cog3	Ap2b1
	Mad2l1		Scube1	Crip2	Cnot6	Ap2m1
	Tmem194		Lrrtm1	Crim1	Cnot2	Ap2s1
	Hmgb2		Lor	Crebzf	Cnot1	Ap3b1
	Zfp467		Pth2	Creb3	Cnnm2	Apc
	Cacna1g		Rgs6	Cramp1l	Cnbp	Aph1a
	Mpp6		Nkx6-1	Cpt1a	Clock	Api5
	Ankle1		Pgr	Cpeb4	Clk1	Aplp1
	Fam64a		4930557F10Rik	Col4a2	Clec16a	Appl1
	Stil		Cacna1e	Col4a1	Clasp2	Aprt
	Mcm4		Kcnj12	Col3a1	Ciapin1	Araf
	Csdc2		Slc37a1	Col12a1	Chuk	Arf1
	Arc		Nhlh1	Cnnm4	Chmp2b	Arf2
	Ccdc116		Foxe3	Cnn3	Chmp1a	Arfgap1
	Pkmyt1		Olfr806	Cnn2	Chka	Arfgef1
	Paqr4		Ankrd33b	Cnksr3	Cggbp1	Arfip1
	D430020J02Rik		Ly6h	Cltc	Cep78	Arfip2
	Thbs3		Gm13279	Clec2d	Cep57	Arglu1
	Rfc4		Vmn1r2	Clcn6	Cep55	Arhgap10
	Ucp2		Gm13287	Cks1b	Cep350	Arhgap29
	Prc1		Mir483	Cited2	Celf1	Arhgef1
	Xrcc2		Peli2	Cirbp	Cds2	Arhgef18
	Ccdc112		Sema6a	Cic	Cdkn2aip	Arhgef40
	Khk		Hoxd3os1	Chmp2a	Cdk19	Arhgef5
	9930014A18Rik		Lrrc10b	Chd3	Cdk17	Arid4b
	Cotl1		Gm13290	Chd2	Cdca2	Arl2bp
	Tll1		Mir6236	Cflar	Cdc42se2	Arl5a
	Rpa2		Tmem102	Cebpb	Cdc37l1	Arl6ip1
	Pdzd7		Gm13285	Cdkn2b	Cdc16	Arl6ip5
	Tcf19		Prr36	Cdkn1b	Cd164	Armcx1
	Ppapdc3		Camk2b	Cdkn1a	Cct8	Armcx2
	Ncapd2		Hs3st3a1	Cdk6	Ccnyl1	Armcx3
	Cdca8		Lemd1	Cdk5	Ccnk	Arnt
	Coro6		Fmn2	Cdk2ap2	Ccnj	Arpc1b
	Gpr173		Nell1	Cdk13	Ccng2	Arpc3
	Pdgfra		Jph4	Cdk12	Ccdc92	Arsb
	Ube2c		Chrm4	Cdh2	Ccdc88a	Ascc3
	Cox6b2		Sost	Cdh11	Ccdc86	Asns
	Kif22		Epas1	Cdc42se1	Ccdc25	Asph
	Mrvi1		Thrb	Cdc42ep4	Ccdc148	Ass1
	Kif26b		Gm10684	Cdc42ep3	Catsper2	Asxl1
	Col6a2		Ugt8a	Cdc42ep2	Casc5	Ate1
	Gcnt4		LOC102634401	Cd81	Carkd	Atf2
	Ltbp1		Gm53	Cd47	Cacybp	Atf4
	1810011O10Rik		Slc30a10	Cd44	Cab39	Atf6
	Mdk		Ckb	Cd3eap	C2cd2	Atg3
	Idi1		Reln	Cd248	C1qbp	Atic
	Cdca3		Cadm1	Cd151	C030016D13Rik	Atox1
	Cenpa		Ascl4	Ccnl1	Btrc	Atp11a
	Glipr1		Adra2b	Ccng1	Btg3	Atp11b
	Clec11a		Lamp5	Ccnd3	Btf3	Atp13a3
	Mcm3		Nol4l	Ccnd2	Btbd3	Atp1a1
	Adra2a		Gm13272	Ccnd1	Btaf1	Atp1b1
	Recql4		Rasgrf1	Ccdc80	Brwd1	Atp1b3
	Ccnf		F930015N05Rik	Ccdc102a	Brpf1	Atp2c1
	Uhrf1		Sox13	Cbx5	Brd1	Atp5c1
	Olfr1318		Kcna2	Cbx3	Brap	Atp5f1
	Ldb3		Gnas	Capza1	Bod1l	Atp5g1
	Ppm1j		H60b	Cacnb3	Bnip2	Atp5g2
	Gins3		Lyzl4	C630043F03Rik	Blcap	Atp5h
	Ift172		Med12l	C1qtnf5	BC049715	Atp5j
	Dbf4		H2-K1	Btg1	Bap1	Atp5j2
	Racgap1		Mapk15	Brms1	Banf1	Atp6ap1
	Ppp1r14a		Shmt2	Bri3	Bag4	Atp6ap2
	Adam12		Dynlt1a	Brd2	Aup1	Atp6v0a1
	Tnfrsf11b		Creg2	Bmpr2	Atxn2l	Atp6v0b
	Plxna3		Celsr3	Bhlhe41	Atxn1l	Atp6v0c
	Aurkb		Ffar4	Bhlhe40	Atrnl1	Atp6v0e
	4930427A07Rik		Nlgn1	Bdnf	Atp9b	Atp6v1c1
	Fam109b		Ripply2	Bcorl1	Atp6v0a2	Atp6v1d
	Ezh2		Plekhd1	Bcor	Atp5o	Atp6v1e1
	Clec2d		Prss16	Bcl9l	Atp5g3	Atp6v1f
	Lppr2		Gm2061	Bcl6	Atp5a1	Atp6v1g1
	Birc5		H2-Q1	Bcl2l1	Atp2b1	Atpif1
	Fbxo5		Npy	Bcl11b	Atp13a1	Atrn
	Creb5		Clcn4-2	Bcl11a	Atmin	Atrx
	Prr7		Slc47a2	Bcar1	Atl3	Atxn10
	Fbxo44		Rgl3	Bcap31	Atg2a	Atxn7l3
	Rian		Gm2027	BC031361	Atg16l1	Atxn7l3b
	Cdca7		Sox7	BC005537	Atf6b	Axin1
	Cnih2		Plekhd1os	Bbc3	Atad1	Axl
	Nt5dc2		Mmp17	Baz2a	Asxl2	Azi2
	Ska3		Lypd1	Banp	Ash2l	Azin1
	Shmt1		Usp44	Bahcc1	Asb6	B230219D22Rik
	Haus8		Fgf11	B3galt4	Arpc5	B4galt1
	Tppp3		Oxtr	B230319C09Rik	Armc10	B4galt5
	Kif18b		6430706D22Rik	Atp8b2	Arl8b	BC003331
	Ccna2		Gm13276	Atp5b	Arl8a	BC004004
	Dok3		Dtx1	Atp2a2	Arl1	BC017643
	Lsp1		BC061194	Atoh8	Arid4a	BC031181
	Smc4		Foxn4	Atn1	Arhgap39	Bace1
	Col6a3		Chn2	Atl1	Arhgap19	Bag1
	Olfml2b		Gm13289	Atf5	Arhgap12	Bag2
	Rhof		Slc22a17	Atf3	Arf3	Bag3
	Rac3		Camk2n1	Asap1	Arcn1	Basp1
	Cnn1		Cttnbp2	Arrdc3	App	Bax
	Fcgrt		Gja3	Arpc5l	Aplp2	Bbx
	Gpr149		Kremen2	Arpc2	Apaf1	Bcas2
	Stbd1		Notum	Arl4c	Ap3d1	Bcl10
	Obsl1		Gm1979	Arih1	Ankrd46	Bcl2l2
	2810417H13Rik		Gcgr	Arid5b	Ankrd28	Bclaf1
	9430083A17Rik		Cdk6	Arid2	Ankrd10	Becn1
	4930426L09Rik		Igfbp3	Arid1b	Ankle2	Bicd2
	Mfsd2a		Pigz	Arid1a	Ankhd1	Bin1
	Tacc3		Ksr2	Arhgef2	Ambra1	Birc6
	Cdca5		Kank1	Arhgef17	Alkbh1	Bmi1
	Praf2		Ccdc184	Arhgef12	Aldh18a1	Bmp1
	Pole4		D930007P13Rik	Arhgap23	Aktip	Bms1
	Gm6402		Ifnz	Arhgap21	Ak3	Bnip3l
	Mirg		Rbm24	Arf5	AK010878	Bpgm
	Slc2a6		Mroh5	Apba3	AI846148	Bpnt1
	Sorcs2		Gm13152	Anxa5	Agpat6	Bptf
	S1pr1		Gm13242	Anxa2	Aggf1	Brd4
	Arhgdig		Atp6v1c2	Anp32a	Agfg1	Brd7
	Egr2		Gm13247	Ankrd50	Afg3l2	Brix1
	Reep2		Wnt6	Ankrd13b	Aebp2	Bscl2
	Csrp2		Gm13157	Ang	Adss	Bsdc1
	H1f0		Tenm4	Ampd2	Adrbk1	Btbd1
	H2afy2		Trpc3	Amotl2	Adhfe1	Btf3l4
	Fgf2		G630025P09Rik	Alx4	Add3	Bub3
	Dnase2a		Ctnnd2	Alkbh5	Adam9	Bud31
	Lclat1		A530058N18Rik	Aldoa	Actn3	Bzw1
	Fam71e1		Vipr1	Alcam	Acot13	C330007P06Rik
			Nxph4	Akt1s1	Aco2	Cabin1
			Cldn3	Ak1	Acbd3	Cacna2d1
			Lrp2	AI837181	Acad11	Cad
			Kbtbd12	AI413582	Acad10	Calcoco1
			Rpp25	Agpat1	Abl2	Calm1
			Calcr	Aes	Abl1	Calm3
			Satb1	Adrb2	Abi1	Camk1
			Gm2933	Adra1d	A930007I19Rik	Camk2d
			Spata3	Adamts6	A630072M18Rik	Camsap1
			Rasd2	Adamts5	9930021J03Rik	Cant1
			Coch	Adamts1	9430020K01Rik	Cap1
			Gm2799	Actr3	8030462N17Rik	Capg
			Rspo1	Actn1	5430405H02Rik	Capn1
			Cxcr4	Actg1	4932416H05Rik	Capn2
			Olfr461	Acap3	4930513N10Rik	Capn7
			5930403L14Rik	Abhd14b	4930507D05Rik	Capns1
			Grik3	Abhd14a	4930483J18Rik	Caprin1
			Rora	Abcd1	4930465K10Rik	Capza2
			Ache	A530032D15Rik	4833439L19Rik	Carhsp1
			Asb8	A530013C23Rik	4732416N19Rik	Carm1
			Sfrp2	9130024F11Rik	3110021A11Rik	Cars
			Cdc20b	4932441J04Rik	2810002D19Rik	Casc4
			C2cd4b	4930539J05Rik	2700060E02Rik
			Dnajc6	4632427E13Rik	2700046G09Rik
			Wwox	3110070M22Rik	2410089E03Rik
			Nespas	3110039M20Rik	2210408I21Rik
			Gm10406	2810410L24Rik	1700092M07Rik
			Tspear	2310047M10Rik	1700018L02Rik
			Btbd17	2310022B05Rik	1110059E24Rik
			Htr7	2010320M18Rik	1110020A21Rik
			Mir5620	2010111I01Rik	1110008F13Rik
			Plxnc1	1500012F01Rik	1110002L01Rik
			Slco5a1		1110001J03Rik
			Unc13b
			Nr3c2
			Hist3h2ba
			Efs
			Rad51ap2
			Islr2
			Fam174b
			Gjd2
			Cntn2
			Hoxb6
			Gm4980
			LOC547349
			Gm3002
			Crhr2
			Mfsd6
			9330158H04Rik
			Cpeb1
			Vmn1r238
			Msc
			E130012A19Rik
			Paqr4
			9530082P21Rik
			Zfp534
			Gm14347
