# Supplementary material for: RNF40 regulates gene expression in an epigenetic context-dependent manner
Source: Genome Biol. 2017 Feb 16;18:32. doi: 10.1186/s13059-017-1159-5 (PMC5314486; doi:10.1186/s13059-017-1159-5)
Supplement: Additional file 3: Table S2. — The differential alteration of H3K27ac occupancy following RNF40 deletion in the identified enhancers. The value represents log2 normalized H3K27ac signal; FDR < 0.05 denotes significantly changed. Fold change calculated by subtracting Conc_Rnf40 +/+ from Conc_Rnf40 –/–. (XLS 5537 kb) [file 13059_2017_1159_MOESM3_ESM.xls]

## Sheet: supplemntal table S2
Chr	Start	End	peaks	Conc	Conc_Rnf40+/+	Conc_Rnf40-/-	Fold Change	p-value	FDR
chr2	148196162	148202164	peak1	6.77626	-0.147882	7.77031	-7.91819	1.91e-26	4.27e-22
chr11	98934407	98946444	peak2	6.76111	-0.147882	7.7551	-7.90298	2.93e-26	4.27e-22
chr13	117806586	117808167	peak3	6.63533	7.62646	0.284367	7.34209	3.35e-24	3.26e-20
chr12	117818388	117828295	peak4	6.2825	-0.147882	7.27411	-7.422	1.42e-23	8.28e-20
chr11	108610562	108617206	peak5	6.27533	-0.147882	7.2669	-7.41478	1.42e-23	8.28e-20
chr6	108792474	108795329	peak6	6.41904	7.40873	0.284367	7.12437	1.04e-22	5.05e-19
chr4	116434988	116443904	peak7	6.05843	-0.147882	7.04863	-7.19651	5.32e-22	2.22e-18
chr5	76773827	76776761	peak8	6.00971	-0.147882	6.99957	-7.14745	9.5e-22	3.47e-18
chrX	157034988	157043797	peak9	6.23577	-0.147882	7.2271	-7.37499	4.42e-21	1.43e-17
chr14	41743522	41753581	peak10	6.13415	7.12159	0.284367	6.83722	7.48e-21	2.13e-17
chr5	93283277	93287903	peak11	6.07853	-0.147882	7.06886	-7.21674	8.05e-21	2.13e-17
chr14	103897070	103902484	peak12	6.01865	-0.147882	7.00857	-7.15646	9.13e-21	2.22e-17
chr3	138202901	138208973	peak13	6.33166	7.31427	0.949131	6.36514	1.05e-20	2.35e-17
chr6	54312657	54315659	peak14	5.85061	-0.147882	6.83928	-6.98716	1.25e-20	2.6e-17
chr2	24293504	24302734	peak15	5.90492	-0.147882	6.89401	-7.04189	1.39e-20	2.71e-17
chr14	46761263	46769710	peak16	6.10148	0.426245	7.08729	-6.66104	2.06e-20	3.76e-17
chr11	59973475	59982766	peak17	6.09021	7.07726	0.284367	6.79289	3.03e-20	5.2e-17
chr10	90837106	90842073	peak18	5.7771	-0.147882	6.76518	-6.91306	5.26e-20	8.53e-17
chr2	60469342	60476110	peak19	5.72742	-0.147882	6.71508	-6.86296	8.86e-20	1.3e-16
chr2	158238781	158245832	peak20	5.98112	6.96715	0.284367	6.68278	8.88e-20	1.3e-16
chr2	38471165	38480377	peak21	5.90081	6.88604	0.284367	6.60167	2.16e-19	3e-16
chr4	48627807	48629513	peak22	6.46969	7.44088	1.80941	5.63146	2.84e-19	3.77e-16
chr5	93398552	93399990	peak23	5.61737	-0.147882	6.60405	-6.75193	3.36e-19	4.17e-16
chr6	71367842	71370832	peak24	5.86549	6.85035	0.284367	6.56598	3.43e-19	4.17e-16
chr7	118167244	118169251	peak25	5.70253	-0.147882	6.68997	-6.83785	3.82e-19	4.42e-16
chr5	130037882	130042459	peak26	6.212	7.18957	1.19354	5.99603	3.93e-19	4.42e-16
chr5	40104683	40109936	peak27	5.57486	-0.147882	6.56113	-6.70901	6.14e-19	6.64e-16
chr14	54725055	54731824	peak28	5.9631	-0.147882	6.95263	-7.10051	7.98e-19	8.32e-16
chr6	87303919	87306789	peak29	5.54763	-0.147882	6.53364	-6.68153	9.79e-19	9.85e-16
chr10	30222177	30226014	peak30	5.96893	-0.147882	6.9585	-7.10638	1.06e-18	1.02e-15
chr4	139360368	139361773	peak31	5.78021	-0.147882	6.76832	-6.9162	1.08e-18	1.02e-15
chr6	134987639	134992029	peak32	5.86348	0.426245	6.84674	-6.42049	1.18e-18	1.07e-15
chr12	117740208	117742355	peak33	5.6252	-0.147882	6.61195	-6.75983	1.22e-18	1.08e-15
chr19	25339889	25344033	peak34	5.74509	-0.147882	6.7329	-6.88078	1.51e-18	1.3e-15
chr13	35845750	35850073	peak35	6.03028	7.00882	0.949131	6.05968	1.59e-18	1.32e-15
chr7	152165414	152169635	peak36	5.93286	-0.147882	6.92216	-7.07004	1.73e-18	1.4e-15
chr10	76829466	76834015	peak37	5.76078	6.74448	0.284367	6.46012	1.79e-18	1.41e-15
chr19	57085427	57092793	peak38	5.52222	-0.147882	6.50798	-6.65586	1.92e-18	1.47e-15
chr15	57712295	57714901	peak39	6.28972	7.25563	1.86933	5.38631	2.31e-18	1.73e-15
chr7	36132561	36135777	peak40	5.52918	-0.147882	6.51501	-6.66289	3e-18	2.19e-15
chr15	79110729	79113600	peak41	5.8223	0.447837	6.8048	-6.35697	4.15e-18	2.95e-15
chr14	122385427	122388062	peak42	5.71743	6.70064	0.284367	6.41627	4.35e-18	3.02e-15
chr2	180426384	180429026	peak43	5.67023	6.65287	0.284367	6.36851	5.05e-18	3.43e-15
chr3	103666626	103670152	peak44	5.41832	-0.147882	6.40301	-6.55089	5.97e-18	3.96e-15
chr6	112744671	112749877	peak45	5.61123	-0.147882	6.59785	-6.74573	6.74e-18	4.37e-15
chr15	51540781	51546162	peak46	5.44759	-0.147882	6.4326	-6.58048	1.29e-17	8.21e-15
chr1	138205419	138212094	peak47	5.59738	6.57912	0.284367	6.29476	1.35e-17	8.41e-15
chr9	116614823	116617242	peak48	5.71272	6.6909	0.654703	6.03619	1.63e-17	9.85e-15
chr8	89393989	89399591	peak49	6.49564	7.45446	2.34463	5.10983	1.65e-17	9.85e-15
chr3	104412595	104415820	peak50	5.39815	-0.147882	6.38262	-6.53051	1.76e-17	1.03e-14
chr15	78426835	78432495	peak51	6.39524	7.36618	1.7469	5.61928	1.92e-17	1.1e-14
chr10	128102268	128104497	peak52	5.67081	0.835833	6.64531	-5.80948	2.08e-17	1.17e-14
chr6	15707727	15709159	peak53	6.28922	7.24978	2.0765	5.17328	2.25e-17	1.22e-14
chr6	120721291	120724385	peak54	7.00387	3.44516	7.94132	-4.49616	2.26e-17	1.22e-14
chr4	47314631	47318067	peak55	5.62692	6.60904	0.284367	6.32467	3.04e-17	1.61e-14
chr5	127014901	127021552	peak56	5.34958	-0.147882	6.33352	-6.4814	3.24e-17	1.69e-14
chr1	92181582	92188036	peak57	5.32571	-0.147882	6.30939	-6.45727	3.45e-17	1.77e-14
chr12	36452730	36456277	peak58	5.29386	-0.147882	6.27716	-6.42505	4.34e-17	2.18e-14
chr14	27357205	27358674	peak59	5.59541	-0.147882	6.58188	-6.72976	4.75e-17	2.35e-14
chr10	56651836	56656967	peak60	5.49113	-0.147882	6.47658	-6.62446	4.99e-17	2.43e-14
chr5	32637210	32642350	peak61	5.41378	-0.147882	6.39843	-6.54631	5.4e-17	2.58e-14
chr19	4991933	4995431	peak62	5.60003	6.5818	0.284367	6.29743	5.5e-17	2.59e-14
chr4	11689192	11700626	peak63	6.21573	2.18694	7.17084	-4.9839	5.7e-17	2.64e-14
chr13	101302358	101307071	peak64	5.25511	-0.147882	6.23796	-6.38584	6.75e-17	3.08e-14
chr13	95724693	95727239	peak65	5.24666	-0.147882	6.22941	-6.37729	7.19e-17	3.23e-14
chr10	5722545	5731011	peak66	7.18091	3.94339	8.10233	-4.15894	7.75e-17	3.43e-14
chr10	88431788	88435182	peak67	5.2862	-0.147882	6.26941	-6.41729	8.35e-17	3.59e-14
chr14	48282650	48286960	peak68	5.5048	6.48532	0.284367	6.20095	8.36e-17	3.59e-14
chr10	99209237	99212368	peak69	5.40475	-0.147882	6.38929	-6.53718	1.23e-16	5.2e-14
chr15	77099710	77112641	peak70	5.92912	6.90179	1.19354	5.70825	1.4e-16	5.84e-14
chr7	73106861	73108426	peak71	5.26237	-0.147882	6.2453	-6.39318	1.57e-16	6.46e-14
chr8	129756472	129760559	peak72	5.48206	6.46227	0.284367	6.1779	1.67e-16	6.77e-14
chr16	20297003	20298843	peak73	6.06747	7.03091	1.7469	5.28401	2.04e-16	8.15e-14
chr2	148169423	148174055	peak74	5.65744	-0.147882	6.64448	-6.79236	2.41e-16	9.52e-14
chr11	72615214	72618164	peak75	5.74667	6.71561	1.19354	5.52207	2.45e-16	9.53e-14
chr7	79240144	79249164	peak76	5.17255	-0.147882	6.15438	-6.30226	2.63e-16	1.01e-13
chr10	77003028	77009306	peak77	5.37939	6.35813	0.284367	6.07377	2.86e-16	1.09e-13
chr6	38755044	38762870	peak78	5.73881	6.70758	1.19354	5.51405	3.54e-16	1.32e-13
chr17	27732859	27742464	peak79	5.35806	6.33648	0.284367	6.05211	3.96e-16	1.46e-13
chr1	89516773	89520048	peak80	5.83744	6.8037	1.40247	5.40123	4.04e-16	1.46e-13
chr8	122504174	122508895	peak81	5.35556	6.33394	0.284367	6.04958	4.07e-16	1.46e-13
chr4	57318398	57322123	peak82	5.64287	-0.147882	6.62978	-6.77766	4.09e-16	1.46e-13
chr14	34041500	34049794	peak83	5.3552	6.33358	0.284367	6.04921	4.4e-16	1.55e-13
chr8	46675990	46677891	peak84	5.25175	-0.147882	6.23456	-6.38244	4.84e-16	1.68e-13
chr2	128177861	128180817	peak85	6.06623	7.01844	2.12646	4.89198	5.46e-16	1.86e-13
chr12	103002738	103006465	peak86	5.37729	6.35599	0.284367	6.07163	5.49e-16	1.86e-13
chr2	130324308	130329204	peak87	5.36961	6.3482	0.284367	6.06383	5.68e-16	1.89e-13
chr5	65140398	65143929	peak88	5.13035	-0.147882	6.11164	-6.25952	5.74e-16	1.89e-13
chr3	93350628	93352639	peak89	5.24721	-0.147882	6.22996	-6.37785	5.76e-16	1.89e-13
chr7	72558024	72560007	peak90	5.13281	-0.147882	6.11413	-6.26202	6.78e-16	2.2e-13
chr3	121521145	121523890	peak91	5.50299	0.868222	6.47365	-5.60543	6.9e-16	2.2e-13
chr12	4604990	4607807	peak92	6.09413	7.05438	1.8925	5.16188	6.94e-16	2.2e-13
chr14	33349503	33353153	peak93	5.33531	6.31339	0.284367	6.02902	7.5e-16	2.35e-13
chr6	12915518	12919571	peak94	6.11818	1.68242	7.08445	-5.40203	8.19e-16	2.54e-13
chr17	34672393	34674293	peak95	6.05771	2.32036	7.00258	-4.68222	8.51e-16	2.61e-13
chr11	59965000	59969629	peak96	5.56314	6.54444	0.284367	6.26007	9.46e-16	2.87e-13
chr12	35988558	35991755	peak97	5.50536	-0.147882	6.49095	-6.63883	1.03e-15	3.08e-13
chr14	47130663	47133323	peak98	5.07105	-0.147882	6.05155	-6.19943	1.14e-15	3.39e-13
chr9	88391732	88394840	peak99	5.20459	0.447837	6.17766	-5.72983	1.23e-15	3.62e-13
chr2	24289599	24293485	peak100	5.10193	-0.147882	6.08284	-6.23072	1.24e-15	3.62e-13
chr7	52869597	52873319	peak101	5.39078	6.36968	0.284367	6.08532	1.43e-15	4.13e-13
chr15	32348012	32354335	peak102	5.25004	6.22677	0.284367	5.9424	1.5e-15	4.28e-13
chr2	18913474	18916224	peak103	5.25647	6.2333	0.284367	5.94893	1.68e-15	4.75e-13
chr7	72626629	72630161	peak104	5.07741	-0.147882	6.058	-6.20588	1.8e-15	5.06e-13
chr2	126076681	126079441	peak105	5.26017	-0.147882	6.24308	-6.39096	1.88e-15	5.21e-13
chr2	94237390	94241028	peak106	5.26067	6.23757	0.284367	5.9532	1.92e-15	5.26e-13
chr15	38239783	38242637	peak107	5.08372	-0.147882	6.06439	-6.21227	1.93e-15	5.26e-13
chr6	125981968	125988419	peak108	5.02505	-0.147882	6.00492	-6.1528	2.01e-15	5.44e-13
chr12	88721510	88723765	peak109	6.74044	7.66305	3.48139	4.18166	2.12e-15	5.67e-13
chr10	17049872	17053871	peak110	5.01713	-0.147882	5.99689	-6.14477	2.15e-15	5.71e-13
chr15	44293524	44297221	peak111	6.04621	-0.147882	7.03632	-7.1842	2.17e-15	5.71e-13
chr3	100136540	100138674	peak112	5.03229	-0.147882	6.01226	-6.16014	2.61e-15	6.81e-13
chr5	4493416	4499215	peak113	5.12544	-0.147882	6.10666	-6.25454	2.69e-15	6.89e-13
chr15	74853914	74858081	peak114	5.89655	1.68242	6.85715	-5.17473	2.69e-15	6.89e-13
chr12	117749530	117755115	peak115	5.11805	-0.147882	6.09918	-6.24706	2.71e-15	6.89e-13
chr9	53633559	53638764	peak116	5.10317	-0.147882	6.0841	-6.23198	2.78e-15	6.99e-13
chr8	33319460	33322112	peak117	5.04338	-0.147882	6.0235	-6.17138	2.84e-15	7.09e-13
chr1	88006861	88007940	peak118	5.88318	6.84157	1.7469	5.09466	3.2e-15	7.93e-13
chr13	45856695	45859162	peak119	5.29527	6.27272	0.284367	5.98836	3.74e-15	9.17e-13
chr18	67410766	67414310	peak120	5.32629	-0.147882	6.30997	-6.45785	3.8e-15	9.23e-13
chr8	26252750	26255543	peak121	5.64718	0.868222	6.62067	-5.75245	3.83e-15	9.23e-13
chr13	81087673	81095024	peak122	6.14197	2.75252	7.07143	-4.31892	3.95e-15	9.44e-13
chr11	120366974	120373332	peak123	5.36261	-0.147882	6.3467	-6.49458	4.09e-15	9.71e-13
chr2	62986727	62987608	peak124	5.14801	-0.147882	6.12953	-6.27741	4.22e-15	9.92e-13
chr4	41299296	41301551	peak125	5.74439	6.70345	1.58494	5.1185	4.62e-15	1.08e-12
chr10	41652992	41656565	peak126	6.35489	2.04702	7.318	-5.27098	4.97e-15	1.15e-12
chr11	72332131	72336889	peak127	5.24945	-0.147882	6.23224	-6.38012	5.23e-15	1.2e-12
chr9	99286029	99292164	peak128	6.59485	1.45851	7.57419	-6.11568	5.42e-15	1.23e-12
chr6	137580318	137592174	peak129	6.02134	6.97543	2.02475	4.95068	5.88e-15	1.33e-12
chr17	35336506	35339645	peak130	5.16828	6.14364	0.284367	5.85927	6.06e-15	1.36e-12
chr4	130469520	130472323	peak131	5.42136	6.38849	0.949131	5.43936	6.23e-15	1.39e-12
chr2	38104814	38106568	peak132	5.18547	6.16113	0.284367	5.87676	6.27e-15	1.39e-12
chr14	79920026	79922888	peak133	6.1132	7.06633	2.14588	4.92045	6.49e-15	1.42e-12
chr14	99933539	99937301	peak134	5.43703	0.447837	6.41414	-5.9663	7e-15	1.52e-12
chr4	128673531	128675318	peak135	5.13327	6.10802	0.284367	5.82366	7.06e-15	1.53e-12
chr2	173496776	173501069	peak136	5.20136	6.17728	0.284367	5.89291	7.25e-15	1.56e-12
chr2	79656496	79657784	peak137	4.92916	-0.147882	5.90763	-6.05551	7.48e-15	1.59e-12
chr18	9766167	9769857	peak138	5.29415	6.27159	0.284367	5.98722	7.72e-15	1.63e-12
chr9	95514195	95516631	peak139	4.89787	-0.147882	5.87587	-6.02375	8.39e-15	1.76e-12
chr19	18671134	18675698	peak140	7.12037	8.07834	2.99816	5.08019	8.75e-15	1.82e-12
chr10	75796755	75801711	peak141	5.1146	6.08902	0.284367	5.80465	9e-15	1.86e-12
chr2	109490089	109491569	peak142	5.26854	-0.147882	6.25155	-6.39943	9.04e-15	1.86e-12
chr16	11778015	11779998	peak143	5.79805	0.868222	6.77419	-5.90597	9.14e-15	1.86e-12
chr6	12943350	12945757	peak144	4.88922	-0.147882	5.86708	-6.01497	9.35e-15	1.9e-12
chr16	85114079	85115802	peak145	5.48213	6.44474	1.19354	5.25121	1.01e-14	2.02e-12
chr3	10385188	10389312	peak146	4.88416	-0.147882	5.86194	-6.00982	1.03e-14	2.05e-12
chr2	58464173	58465499	peak147	4.8856	-0.147882	5.86341	-6.01129	1.04e-14	2.07e-12
chr14	100097914	100100951	peak148	5.10071	-0.147882	6.08161	-6.2295	1.06e-14	2.09e-12
chr7	75861569	75865036	peak149	5.04826	0.447837	6.01821	-5.57037	1.08e-14	2.12e-12
chr2	154904609	154906794	peak150	5.16665	6.14199	0.284367	5.85762	1.14e-14	2.21e-12
chr18	53881615	53883865	peak151	6.79925	7.74315	3.08659	4.65657	1.2e-14	2.32e-12
chr9	30600561	30603518	peak152	5.51291	0.868222	6.48378	-5.61556	1.25e-14	2.39e-12
chr13	37970097	37973175	peak153	5.21846	6.19467	0.284367	5.91031	1.27e-14	2.43e-12
chr16	38772026	38774642	peak154	4.86664	-0.147882	5.84415	-5.99203	1.35e-14	2.55e-12
chr2	25509980	25513950	peak155	5.96516	1.82762	6.92358	-5.09596	1.35e-14	2.55e-12
chr1	155477972	155484465	peak156	4.86442	-0.147882	5.8419	-5.98978	1.47e-14	2.75e-12
chr6	54779030	54782617	peak157	5.48515	1.15448	6.44885	-5.29436	1.48e-14	2.75e-12
chr6	17126603	17130405	peak158	4.89501	-0.147882	5.87296	-6.02084	1.49e-14	2.75e-12
chr4	108794548	108797989	peak159	5.45694	1.42624	6.41211	-4.98587	1.55e-14	2.85e-12
chr10	33889764	33892411	peak160	5.07565	6.04937	0.284367	5.765	1.68e-14	3.07e-12
chr6	41525870	41528035	peak161	4.84518	-0.147882	5.82235	-5.97023	1.71e-14	3.11e-12
chr15	102668204	102671730	peak162	4.86149	-0.147882	5.83892	-5.9868	1.72e-14	3.11e-12
chr14	71597912	71600657	peak163	4.91929	-0.147882	5.89761	-6.04549	1.75e-14	3.13e-12
chr7	125602990	125608523	peak164	5.16045	0.835833	6.12399	-5.28816	1.77e-14	3.15e-12
chr15	62020004	62023699	peak165	5.0571	6.03046	0.284367	5.7461	1.89e-14	3.34e-12
chr8	75501893	75503495	peak166	5.10241	6.07661	0.284367	5.79225	2.09e-14	3.67e-12
chr19	3879724	3885717	peak167	5.3229	6.28768	0.949131	5.33855	2.1e-14	3.67e-12
chr1	51681063	51682557	peak168	4.84293	-0.147882	5.82007	-5.96795	2.13e-14	3.7e-12
chr15	12150227	12156520	peak169	5.05622	6.02957	0.284367	5.7452	2.17e-14	3.74e-12
chr16	98177676	98179845	peak170	5.04706	6.02024	0.284367	5.73588	2.2e-14	3.78e-12
chr14	73509529	73511583	peak171	4.8234	-0.147882	5.80022	-5.9481	2.23e-14	3.79e-12
chr3	132572516	132575397	peak172	4.8234	-0.147882	5.80022	-5.9481	2.23e-14	3.79e-12
chr2	3653729	3655866	peak173	5.1204	6.09492	0.284367	5.81056	2.37e-14	3.99e-12
chr5	97328560	97330488	peak174	5.13222	-0.147882	6.11353	-6.26142	2.38e-14	3.99e-12
chr14	25673738	25675649	peak175	4.8249	-0.147882	5.80175	-5.94963	2.51e-14	4.19e-12
chr10	33731535	33735597	peak176	5.05015	6.02339	0.284367	5.73903	2.53e-14	4.2e-12
chr15	100033633	100036950	peak177	5.06488	6.03839	0.284367	5.75402	2.55e-14	4.2e-12
chr2	134916812	134921433	peak178	4.9022	-0.147882	5.88026	-6.02814	2.65e-14	4.34e-12
chr13	94883436	94888338	peak179	5.41829	6.38534	0.949131	5.43621	2.67e-14	4.36e-12
chr16	94728532	94733242	peak180	5.63919	6.5951	1.58494	5.01016	2.77e-14	4.49e-12
chr10	45509760	45513781	peak181	5.20141	-0.147882	6.1836	-6.33148	2.86e-14	4.61e-12
chr8	95461707	95463763	peak182	5.19258	-0.147882	6.17467	-6.32255	2.95e-14	4.72e-12
chr16	4443195	4450219	peak183	7.22697	4.31889	8.12751	-3.80862	3.11e-14	4.95e-12
chr6	135009186	135012060	peak184	4.82112	-0.147882	5.7979	-5.94578	3.16e-14	5.01e-12
chr8	129791777	129793508	peak185	5.87767	6.82043	2.19354	4.6269	3.24e-14	5.11e-12
chr12	117563287	117564822	peak186	6.58963	7.50346	3.48139	4.02207	3.32e-14	5.19e-12
chr3	94979845	94983117	peak187	5.2677	1.15448	6.22541	-5.07093	3.32e-14	5.19e-12
chr16	94850764	94853138	peak188	5.04096	6.01403	0.284367	5.72966	3.4e-14	5.28e-12
chr6	118100124	118102192	peak189	5.45402	1.45851	6.40807	-4.94956	3.51e-14	5.42e-12
chr6	120904019	120908071	peak190	5.04485	6.01799	0.284367	5.73362	3.85e-14	5.89e-12
chr14	122292962	122295972	peak191	5.33365	6.2987	0.949131	5.34956	3.86e-14	5.89e-12
chr19	3777721	3779364	peak192	4.99857	5.97083	0.284367	5.68646	3.89e-14	5.91e-12
chr8	125864491	125871162	peak193	4.95285	-0.147882	5.93167	-6.07955	4.12e-14	6.22e-12
chr2	153365801	153370833	peak194	5.05192	6.02519	0.284367	5.74082	4.37e-14	6.58e-12
chr14	48481387	48484729	peak195	4.95842	-0.147882	5.93732	-6.0852	4.43e-14	6.63e-12
chr17	46015832	46025416	peak196	5.01564	5.98822	0.284367	5.70385	4.56e-14	6.78e-12
chr7	117874131	117877286	peak197	4.79896	-0.147882	5.77538	-5.92327	4.81e-14	7.13e-12
chr5	140852768	140856495	peak198	5.18299	6.15138	0.654703	5.49668	4.91e-14	7.24e-12
chr12	35737670	35741621	peak199	4.9895	5.96158	0.284367	5.67721	4.99e-14	7.31e-12
chr17	7070138	7074032	peak200	4.84963	-0.147882	5.82687	-5.97475	5.23e-14	7.62e-12
chr9	65964090	65965493	peak201	5.45453	6.40533	1.55621	4.84912	5.47e-14	7.95e-12
chr16	20323739	20326225	peak202	5.09118	0.426245	6.06246	-5.63622	5.55e-14	8.02e-12
chr2	136604657	136606967	peak203	5.48876	-0.147882	6.47419	-6.62207	5.75e-14	8.22e-12
chr3	57147133	57149769	peak204	4.756	-0.147882	5.73171	-5.87959	5.76e-14	8.22e-12
chr17	10037731	10039204	peak205	4.75045	-0.147882	5.72605	-5.87393	5.79e-14	8.22e-12
chr5	66072407	66076169	peak206	4.96793	5.93958	0.284367	5.65521	5.81e-14	8.22e-12
chr6	86854370	86856717	peak207	5.10953	6.08386	0.284367	5.79949	6.09e-14	8.58e-12
chr2	60549018	60551623	peak208	5.31092	1.44784	6.26048	-4.81264	6.9e-14	9.67e-12
chr12	109684622	109696035	peak209	4.95819	5.92965	0.284367	5.64529	7.12e-14	9.94e-12
chr2	137679048	137680744	peak210	5.13832	-0.147882	6.11971	-6.2676	7.27e-14	1.01e-11
chr10	7660920	7665884	peak211	6.38952	7.29799	3.36558	3.93241	7.58e-14	1.05e-11
chr5	37239349	37244388	peak212	4.86367	-0.147882	5.84114	-5.98902	7.96e-14	1.1e-11
chr1	82574225	82575648	peak213	4.82791	-0.147882	5.8048	-5.95269	8.76e-14	1.2e-11
chr2	119733440	119735025	peak214	4.9371	5.90813	0.284367	5.62376	9.27e-14	1.26e-11
chr10	5167370	5170763	peak215	6.20863	7.16122	2.25763	4.90359	9.68e-14	1.31e-11
chr6	29535967	29537353	peak216	4.92475	5.89553	0.284367	5.61116	9.72e-14	1.31e-11
chr13	95739641	95741812	peak217	4.87106	-0.147882	5.84863	-5.99652	9.75e-14	1.31e-11
chr14	48601078	48609556	peak218	6.77826	3.50244	7.70179	-4.19935	9.78e-14	1.31e-11
chr2	92607268	92617430	peak219	5.37413	1.45851	6.32552	-4.86701	9.9e-14	1.32e-11
chr10	56714166	56715458	peak220	4.84966	-0.147882	5.8269	-5.97479	1.01e-13	1.34e-11
chr10	118553062	118555005	peak221	5.10236	0.835833	6.06439	-5.22856	1.03e-13	1.37e-11
chr15	43813605	43817354	peak222	5.52764	1.68242	6.47655	-4.79413	1.14e-13	1.49e-11
chr13	36553207	36556595	peak223	4.9152	5.88579	0.284367	5.60142	1.15e-13	1.5e-11
chr8	42262879	42265243	peak224	5.58395	1.63615	6.53643	-4.90028	1.17e-13	1.52e-11
chr12	118910519	118912439	peak225	5.12365	-0.147882	6.10485	-6.25273	1.23e-13	1.59e-11
chr7	89627003	89630188	peak226	4.70926	-0.147882	5.68415	-5.83204	1.23e-13	1.59e-11
chr2	76457598	76459151	peak227	4.78351	-0.147882	5.75968	-5.90756	1.24e-13	1.59e-11
chr4	62955872	62959372	peak228	5.81528	6.76218	2.02475	4.73743	1.29e-13	1.65e-11
chr11	6077494	6081910	peak229	5.86743	6.80134	2.38624	4.41511	1.3e-13	1.65e-11
chr8	33327768	33332695	peak230	4.9625	-0.147882	5.94146	-6.08934	1.31e-13	1.66e-11
chr9	71412140	71417064	peak231	4.69197	-0.147882	5.66656	-5.81444	1.31e-13	1.66e-11
chr18	12669710	12671740	peak232	4.6994	-0.147882	5.67412	-5.822	1.35e-13	1.69e-11
chr6	108100633	108104468	peak233	5.09901	6.07314	0.284367	5.78878	1.38e-13	1.72e-11
chr5	43281005	43283830	peak234	4.68365	-0.147882	5.65809	-5.80597	1.4e-13	1.74e-11
chr16	10296050	10302931	peak235	4.89297	5.86309	0.284367	5.57873	1.46e-13	1.81e-11
chr13	110504043	110507620	peak236	7.75907	8.66876	4.71634	3.95241	1.51e-13	1.87e-11
chr4	111137217	111138464	peak237	4.91647	-0.147882	5.89474	-6.04263	1.54e-13	1.89e-11
chr2	148275300	148283067	peak238	4.95704	-0.147882	5.93593	-6.08381	1.57e-13	1.92e-11
chr3	11328099	11329486	peak239	4.67361	-0.147882	5.64787	-5.79575	1.57e-13	1.92e-11
chr16	32941884	32944234	peak240	4.891	5.86108	0.284367	5.57672	1.65e-13	2e-11
chr12	35971102	35974154	peak241	5.23452	1.15448	6.19123	-5.03675	1.66e-13	2.01e-11
chr9	7946995	7948309	peak242	6.20237	7.14752	2.45809	4.68943	1.76e-13	2.12e-11
chr1	193316692	193323342	peak243	5.12603	-0.147882	6.10727	-6.25515	1.78e-13	2.14e-11
chr13	3692519	3698453	peak244	4.67194	-0.147882	5.64617	-5.79405	1.8e-13	2.15e-11
chr14	61855947	61858743	peak245	6.1416	7.08434	2.45809	4.62625	1.95e-13	2.33e-11
chr12	36355064	36358103	peak246	5.48378	1.19335	6.44644	-5.25309	1.96e-13	2.33e-11
chr18	47013759	47017778	peak247	5.52486	1.68242	6.47368	-4.79125	1.97e-13	2.33e-11
chr2	33700710	33704606	peak248	5.78017	6.72574	2.02475	4.70099	2.08e-13	2.45e-11
chr1	179646303	179650655	peak249	7.48689	5.01844	8.35028	-3.33184	2.2e-13	2.58e-11
chr3	138306722	138309888	peak250	4.64905	-0.147882	5.62287	-5.77075	2.22e-13	2.59e-11
chr8	108899389	108905539	peak251	5.8912	-0.147882	6.88019	-7.02807	2.32e-13	2.7e-11
chr2	107804916	107807354	peak252	4.71826	-0.147882	5.69332	-5.8412	2.35e-13	2.72e-11
chr14	68283889	68289594	peak253	6.78741	3.79898	7.69353	-3.89454	2.39e-13	2.75e-11
chr14	65603957	65609986	peak254	5.03161	6.0045	0.284367	5.72013	2.4e-13	2.75e-11
chr2	156309814	156320985	peak255	4.98212	5.95406	0.284367	5.66969	2.5e-13	2.86e-11
chr3	125541693	125542681	peak256	4.65162	-0.147882	5.62548	-5.77336	2.51e-13	2.86e-11
chr1	161446880	161448684	peak257	4.80883	0.426245	5.77383	-5.34758	2.52e-13	2.86e-11
chr15	51226272	51229681	peak258	4.63274	-0.147882	5.60625	-5.75413	2.64e-13	2.99e-11
chr8	11461537	11465784	peak259	4.93088	5.90179	0.284367	5.61742	2.79e-13	3.15e-11
chr5	36627480	36629124	peak260	4.92041	5.8911	0.284367	5.60674	2.89e-13	3.24e-11
chr14	68276502	68278040	peak261	5.28131	1.45851	6.22941	-4.7709	3.12e-13	3.49e-11
chr13	35851524	35854129	peak262	7.7417	8.68327	4.08659	4.59669	3.15e-13	3.51e-11
chr18	65132721	65134319	peak263	6.47911	7.4014	3.22594	4.17546	3.16e-13	3.51e-11
chr19	26965188	26968375	peak264	4.7166	-0.147882	5.69163	-5.83951	3.2e-13	3.53e-11
chr11	20245002	20249276	peak265	6.39727	3.55006	7.29338	-3.74332	3.24e-13	3.56e-11
chr10	40393935	40396835	peak266	5.34427	6.29655	1.40247	4.89408	3.38e-13	3.71e-11
chr13	4045077	4047075	peak267	5.77195	2.32036	6.70446	-4.3841	3.47e-13	3.79e-11
chr10	56092789	56094831	peak268	4.932	-0.147882	5.91051	-6.05839	3.48e-13	3.79e-11
chr7	74659016	74661357	peak269	4.61361	-0.147882	5.58676	-5.73464	3.59e-13	3.88e-11
chr19	18839876	18843278	peak270	4.63102	-0.147882	5.6045	-5.75238	3.59e-13	3.88e-11
chr14	76147300	76151695	peak271	5.43271	6.38787	1.40247	4.9854	3.63e-13	3.91e-11
chr10	43351420	43355980	peak272	4.7722	0.447837	5.73573	-5.2879	4.06e-13	4.36e-11
chr3	109109762	109113897	peak273	5.55183	2.16103	6.48136	-4.32033	4.11e-13	4.39e-11
chr9	99043583	99046924	peak274	5.09383	0.868222	6.05475	-5.18652	4.22e-13	4.5e-11
chr17	12237363	12239731	peak275	4.85258	-0.147882	5.82987	-5.97775	4.35e-13	4.62e-11
chr14	77231744	77238012	peak276	4.64648	-0.147882	5.62024	-5.76813	4.46e-13	4.72e-11
chr14	47978857	47982909	peak277	5.40383	6.35179	1.58494	4.76684	4.6e-13	4.85e-11
chr19	56979181	56981351	peak278	4.58622	-0.147882	5.55886	-5.70674	4.74e-13	4.98e-11
chr6	135240137	135250760	peak279	7.94398	5.47145	8.80779	-3.33634	5.08e-13	5.32e-11
chr1	60244043	60246544	peak280	5.53688	6.48376	1.7469	4.73686	5.14e-13	5.35e-11
chr7	73103512	73105615	peak281	4.76379	0.426245	5.72766	-5.30142	5.19e-13	5.39e-11
chr18	69584110	69585777	peak282	5.68497	6.62676	2.02475	4.60201	5.41e-13	5.58e-11
chr6	117957310	117959781	peak283	4.61535	-0.147882	5.58854	-5.73642	5.42e-13	5.58e-11
chr15	58338342	58342200	peak284	4.57548	-0.147882	5.54791	-5.69579	5.48e-13	5.63e-11
chr1	145786429	145790234	peak285	4.83022	-0.147882	5.80715	-5.95503	5.7e-13	5.83e-11
chr11	95328526	95329688	peak286	6.37972	7.29929	3.17475	4.12454	5.72e-13	5.84e-11
chr19	34282932	34286083	peak287	5.32767	6.27386	1.55621	4.71765	6.08e-13	6.18e-11
chr8	81897982	81900547	peak288	5.27644	6.22638	1.40247	4.82391	6.14e-13	6.23e-11
chr1	60022203	60024147	peak289	4.79268	5.76063	0.284367	5.47626	6.34e-13	6.4e-11
chr5	93316090	93318626	peak290	4.56012	-0.147882	5.53225	-5.68013	6.55e-13	6.59e-11
chr10	66990265	66993338	peak291	4.76685	5.73421	0.284367	5.44985	6.77e-13	6.79e-11
chr15	93187903	93189876	peak292	5.39979	1.66409	6.3446	-4.68051	6.9e-13	6.88e-11
chr9	123443653	123449788	peak293	5.1336	6.10835	0.284367	5.82398	6.91e-13	6.88e-11
chr1	162105739	162111890	peak294	6.49277	7.38332	3.71793	3.6654	7.08e-13	7.03e-11
chr15	58576615	58582607	peak295	4.84338	5.81245	0.284367	5.52808	7.16e-13	7.09e-11
chr5	42334179	42335478	peak296	4.55556	-0.147882	5.52761	-5.67549	7.33e-13	7.22e-11
chr1	81747224	81748316	peak297	5.03362	-0.147882	6.01361	-6.16149	7.53e-13	7.4e-11
chr5	118594082	118598587	peak298	4.85302	5.8223	0.284367	5.53793	7.68e-13	7.52e-11
chr6	67193345	67194569	peak299	4.75365	-0.147882	5.72931	-5.87719	7.72e-13	7.54e-11
chr13	115049848	115052076	peak300	5.5113	1.65484	6.46062	-4.80578	7.76e-13	7.55e-11
chr1	9650400	9652986	peak301	4.61097	-0.147882	5.58407	-5.73196	7.83e-13	7.59e-11
chr13	53693101	53695037	peak302	4.56192	-0.147882	5.53409	-5.68197	8.11e-13	7.84e-11
chr12	31761457	31769649	peak303	4.79432	-0.147882	5.77066	-5.91855	8.15e-13	7.85e-11
chr12	36550608	36552006	peak304	4.60396	-0.147882	5.57694	-5.72482	8.22e-13	7.86e-11
chr14	122012035	122015612	peak305	4.60396	-0.147882	5.57694	-5.72482	8.22e-13	7.86e-11
chr4	58489929	58491568	peak306	5.36032	6.29469	1.86933	4.42536	8.58e-13	8.18e-11
chr2	50298590	50300812	peak307	4.90143	-0.147882	5.87948	-6.02736	8.62e-13	8.19e-11
chr17	69536792	69539260	peak308	5.02483	5.9814	0.949131	5.03227	8.7e-13	8.24e-11
chr12	50581146	50584529	peak309	4.99552	0.447837	5.96435	-5.51651	8.91e-13	8.4e-11
chr3	100197344	100201082	peak310	4.98895	0.426245	5.9581	-5.53185	8.92e-13	8.4e-11
chr10	85122519	85126309	peak311	4.94381	-0.147882	5.9225	-6.07038	9.17e-13	8.61e-11
chr2	77082373	77084726	peak312	4.74328	5.7101	0.284367	5.42573	9.21e-13	8.62e-11
chr5	50399928	50401832	peak313	4.68862	-0.147882	5.66315	-5.81103	9.32e-13	8.69e-11
chr15	5141429	5148466	peak314	6.3736	7.26774	3.55249	3.71525	9.41e-13	8.75e-11
chr7	90863886	90869742	peak315	5.88813	2.844	6.79792	-3.95392	9.46e-13	8.76e-11
chr15	65683986	65685665	peak316	4.8914	5.85262	0.654703	5.19792	9.62e-13	8.88e-11
chr18	57945411	57946604	peak317	5.6404	1.87621	6.58631	-4.7101	9.73e-13	8.95e-11
chr13	63161989	63163688	peak318	4.53999	-0.147882	5.51173	-5.65961	9.83e-13	9.02e-11
chr15	36883944	36893385	peak319	4.98499	-0.147882	5.96428	-6.11216	9.93e-13	9.08e-11
chr6	112786234	112790089	peak320	4.87374	0.835833	5.82914	-4.99331	1.01e-12	9.18e-11
chr11	22398939	22400580	peak321	4.96544	1.16755	5.91262	-4.74506	1.01e-12	9.18e-11
chr8	34935052	34939593	peak322	6.69798	7.59025	3.90117	3.68908	1.05e-12	9.5e-11
chr6	66880808	66883574	peak323	4.52239	-0.147882	5.49377	-5.64166	1.06e-12	9.54e-11
chr10	69314373	69317835	peak324	4.76362	5.73091	0.284367	5.44655	1.06e-12	9.57e-11
chr7	96303656	96305328	peak325	4.7297	5.6962	0.284367	5.41183	1.08e-12	9.68e-11
chr11	42422974	42425634	peak326	5.16067	-0.147882	6.14235	-6.29023	1.09e-12	9.78e-11
chr17	47889460	47894987	peak327	4.87816	5.83902	0.654703	5.18431	1.11e-12	9.87e-11
chr14	106005039	106008654	peak328	5.59365	2.03993	6.53088	-4.49095	1.11e-12	9.87e-11
chr15	8898535	8904141	peak329	5.40376	-0.147882	6.3883	-6.53618	1.12e-12	9.93e-11
chr18	64848599	64854043	peak330	4.51585	-0.147882	5.48711	-5.63499	1.16e-12	1.03e-10
chr14	54714695	54720489	peak331	4.60657	-0.147882	5.5796	-5.72748	1.21e-12	1.06e-10
chr8	3242361	3251186	peak332	4.82001	5.78856	0.284367	5.5042	1.21e-12	1.06e-10
chr1	196710807	196713296	peak333	5.18287	1.41533	6.12891	-4.71358	1.26e-12	1.1e-10
chr2	30916797	30919131	peak334	5.99234	6.92869	2.45809	4.47061	1.27e-12	1.11e-10
chr8	48025819	48028672	peak335	5.64545	1.99663	6.58676	-4.59013	1.27e-12	1.11e-10
chr16	55788330	55790861	peak336	4.79888	0.426245	5.76363	-5.33739	1.3e-12	1.13e-10
chr13	95136917	95139139	peak337	6.08819	7.00055	3.00362	3.99693	1.31e-12	1.13e-10
chr7	116872059	116875328	peak338	4.9908	1.15448	5.93939	-4.78491	1.34e-12	1.16e-10
chr10	56409762	56412144	peak339	4.71093	-0.147882	5.68585	-5.83373	1.35e-12	1.16e-10
chr5	106296279	106298081	peak340	4.54093	-0.147882	5.51268	-5.66057	1.41e-12	1.21e-10
chr17	27727649	27729953	peak341	5.31611	6.26075	1.58494	4.6758	1.42e-12	1.21e-10
chr13	45763875	45765150	peak342	4.95771	5.90862	1.05612	4.8525	1.46e-12	1.24e-10
chr9	40382567	40385312	peak343	4.85585	5.81609	0.654703	5.16138	1.46e-12	1.24e-10
chr15	42437445	42442198	peak344	4.50928	-0.147882	5.48041	-5.62829	1.46e-12	1.24e-10
chr10	58706332	58707911	peak345	4.55649	-0.147882	5.52856	-5.67644	1.48e-12	1.25e-10
chr16	32946650	32949375	peak346	5.7355	6.6743	2.14588	4.52842	1.5e-12	1.26e-10
chr16	92996138	92998668	peak347	4.85534	5.81557	0.654703	5.16087	1.56e-12	1.31e-10
chr2	139902592	139909443	peak348	6.07151	3.18051	6.97083	-3.79032	1.62e-12	1.36e-10
chr2	148251328	148260991	peak349	5.97234	1.99663	6.92574	-4.92911	1.63e-12	1.36e-10
chr2	48855659	48856887	peak350	4.69326	5.65889	0.284367	5.37453	1.64e-12	1.37e-10
chr5	13887939	13889428	peak351	5.29678	6.24743	1.40247	4.84496	1.64e-12	1.37e-10
chr5	115467791	115469478	peak352	5.78638	6.72248	2.25763	4.46486	1.67e-12	1.38e-10
chr11	80760721	80764910	peak353	4.67442	-0.147882	5.6487	-5.79658	1.67e-12	1.38e-10
chr3	104509849	104513200	peak354	4.88919	-0.147882	5.86705	-6.01493	1.68e-12	1.39e-10
chr1	93936860	93940264	peak355	4.71543	5.6816	0.284367	5.39723	1.69e-12	1.39e-10
chr1	123246573	123248868	peak356	4.48364	-0.147882	5.45424	-5.60213	1.73e-12	1.42e-10
chr8	58818098	58824024	peak357	5.12856	-0.147882	6.10983	-6.25771	1.8e-12	1.47e-10
chr9	30702414	30705830	peak358	5.6998	2.29079	6.63024	-4.33945	1.91e-12	1.56e-10
chr2	61559196	61560108	peak359	4.75023	5.71721	0.284367	5.43285	1.93e-12	1.57e-10
chr13	46009363	46013856	peak360	4.68147	5.64683	0.284367	5.36246	1.97e-12	1.6e-10
chr1	136706847	136709984	peak361	4.59154	-0.147882	5.56428	-5.71216	2.05e-12	1.66e-10
chr10	60208990	60212594	peak362	4.67919	5.64449	0.284367	5.36012	2.07e-12	1.67e-10
chr19	14490129	14492778	peak363	5.57865	2.3262	6.50089	-4.1747	2.18e-12	1.76e-10
chr11	59190531	59192492	peak364	6.00653	3.17405	6.90153	-3.72749	2.21e-12	1.77e-10
chr19	18961726	18967332	peak365	7.82302	5.59389	8.66032	-3.06643	2.26e-12	1.81e-10
chr10	56658628	56660828	peak366	4.8718	-0.147882	5.84939	-5.99727	2.45e-12	1.95e-10
chr13	94285919	94289353	peak367	4.84083	5.80985	0.284367	5.52548	2.59e-12	2.06e-10
chr8	73812139	73813873	peak368	6.19883	7.10234	3.24867	3.85367	2.7e-12	2.14e-10
chr17	5323025	5328395	peak369	5.0689	6.01889	1.19354	4.82536	2.85e-12	2.26e-10
chr7	56600817	56602734	peak370	4.68375	5.64916	0.284367	5.36479	2.89e-12	2.28e-10
chr19	3653144	3657154	peak371	4.76093	5.72816	0.284367	5.44379	2.95e-12	2.32e-10
chr19	42598322	42599398	peak372	4.64144	5.60581	0.284367	5.32144	3.06e-12	2.4e-10
chr12	100532136	100534850	peak373	4.66499	5.62994	0.284367	5.34557	3.12e-12	2.44e-10
chr17	4783667	4785074	peak374	4.65675	-0.147882	5.6307	-5.77858	3.13e-12	2.44e-10
chrX	91390758	91392471	peak375	4.47982	-0.147882	5.45035	-5.59823	3.19e-12	2.48e-10
chr13	37957773	37959595	peak376	4.6432	5.60761	0.284367	5.32324	3.19e-12	2.48e-10
chr4	135334790	135337483	peak377	5.07957	1.41533	6.02151	-4.60619	3.29e-12	2.55e-10
chr4	56491614	56499089	peak378	4.60662	-0.147882	5.57964	-5.72752	3.4e-12	2.62e-10
chr11	4757356	4763117	peak379	5.03232	-0.147882	6.01229	-6.16017	3.41e-12	2.62e-10
chr8	90313772	90316570	peak380	5.06555	1.41533	6.00692	-4.5916	3.51e-12	2.7e-10
chr7	127981646	127982885	peak381	4.87025	1.18051	5.81323	-4.63272	3.55e-12	2.72e-10
chr13	38171392	38173398	peak382	4.91994	-0.147882	5.89827	-6.04616	3.59e-12	2.73e-10
chr6	31493129	31495733	peak383	4.91994	-0.147882	5.89827	-6.04616	3.59e-12	2.73e-10
chr6	124681892	124684064	peak384	4.66442	5.62935	0.284367	5.34498	3.61e-12	2.74e-10
chr19	46245161	46249117	peak385	6.73061	7.62516	3.90409	3.72107	3.62e-12	2.74e-10
chr16	11056724	11058589	peak386	4.56553	-0.147882	5.53777	-5.68565	3.71e-12	2.8e-10
chr2	6261157	6264838	peak387	4.83288	5.80172	0.284367	5.51736	3.73e-12	2.81e-10
chr12	33300192	33302978	peak388	5.12952	1.19335	6.08161	-4.88826	3.74e-12	2.81e-10
chr11	20236914	20239295	peak389	5.06981	-0.147882	6.05029	-6.19817	3.76e-12	2.82e-10
chr6	122549354	122551441	peak390	4.63968	5.604	0.284367	5.31964	3.77e-12	2.82e-10
chr13	4030780	4033196	peak391	4.55468	-0.147882	5.52671	-5.67459	3.9e-12	2.91e-10
chr2	148395362	148401647	peak392	4.43496	-0.147882	5.40454	-5.55242	3.95e-12	2.94e-10
chr2	60476850	60479535	peak393	5.92172	3.10515	6.81551	-3.71036	4.01e-12	2.97e-10
chr12	112423573	112426498	peak394	5.53203	6.46716	2.02475	4.44241	4.08e-12	3.02e-10
chr19	56064746	56072185	peak395	5.71068	2.1479	6.6483	-4.5004	4.22e-12	3.12e-10
chr8	120083617	120086873	peak396	4.5102	-0.147882	5.48134	-5.62922	4.48e-12	3.3e-10
chr5	41808323	41812522	peak397	4.5701	-0.147882	5.54243	-5.69031	4.72e-12	3.47e-10
chr10	43732476	43737648	peak398	4.4399	-0.147882	5.40959	-5.55747	4.78e-12	3.5e-10
chr2	148174317	148178835	peak399	5.15947	-0.147882	6.14114	-6.28902	4.86e-12	3.56e-10
chr6	30268700	30274212	peak400	4.97384	1.15448	5.92182	-4.76733	4.87e-12	3.56e-10
chr15	73233379	73239524	peak401	5.34442	6.28356	1.7469	4.53666	4.93e-12	3.59e-10
chr15	36051944	36053970	peak402	4.40594	-0.147882	5.37489	-5.52278	5.08e-12	3.68e-10
chr16	56855913	56858824	peak403	4.40594	-0.147882	5.37489	-5.52278	5.08e-12	3.68e-10
chr3	136421908	136427773	peak404	4.66326	5.62817	0.284367	5.3438	5.22e-12	3.77e-10
chr1	193111737	193124398	peak405	5.08052	-0.147882	6.06115	-6.20903	5.24e-12	3.78e-10
chr16	38694393	38696471	peak406	7.41923	8.26368	5.12891	3.13477	5.37e-12	3.86e-10
chr10	111155971	111158845	peak407	4.47309	-0.147882	5.44347	-5.59135	5.41e-12	3.87e-10
chr5	53626454	53628069	peak408	4.47309	-0.147882	5.44347	-5.59135	5.41e-12	3.87e-10
chr4	127047165	127049896	peak409	5.01493	0.835833	5.97455	-5.13871	5.48e-12	3.91e-10
chr19	3772866	3775634	peak410	4.58891	5.55194	0.284367	5.26757	5.62e-12	4e-10
chr11	63674022	63677964	peak411	4.38352	-0.147882	5.35199	-5.49987	5.7e-12	4.04e-10
chr1	183789005	183794472	peak412	4.72552	-0.147882	5.7007	-5.84858	5.78e-12	4.1e-10
chr7	122347953	122349430	peak413	4.42801	-0.147882	5.39744	-5.54532	5.94e-12	4.2e-10
chr4	123409291	123412080	peak414	4.81957	-0.147882	5.79633	-5.94421	6.26e-12	4.41e-10
chr1	137519473	137524635	peak415	4.63276	5.59691	0.284367	5.31254	6.3e-12	4.43e-10
chr11	69926330	69929804	peak416	4.82865	-0.147882	5.80555	-5.95343	6.34e-12	4.45e-10
chr16	30768796	30770268	peak417	4.42898	-0.147882	5.39843	-5.54631	6.66e-12	4.66e-10
chr11	47338146	47339063	peak418	4.57625	0.426245	5.53504	-5.10879	6.72e-12	4.69e-10
chr6	133992752	133999468	peak419	7.92586	8.75725	5.74535	3.0119	6.78e-12	4.72e-10
chr17	45984134	45990829	peak420	4.5744	5.53705	0.284367	5.25268	6.82e-12	4.74e-10
chr1	13628854	13631218	peak421	4.8642	5.81557	0.949131	4.86644	6.97e-12	4.83e-10
chr10	8148997	8153769	peak422	4.85492	5.80213	1.05612	4.74601	7.03e-12	4.86e-10
chr4	46668772	46670338	peak423	4.78512	0.868222	5.73655	-4.86833	7.08e-12	4.88e-10
chr5	34884190	34886735	peak424	4.58648	5.54944	0.284367	5.26507	7.11e-12	4.88e-10
chr8	121681216	121685564	peak425	4.89927	-0.147882	5.87729	-6.02517	7.11e-12	4.88e-10
chr9	70694800	70697096	peak426	4.41699	-0.147882	5.38619	-5.53407	7.15e-12	4.9e-10
chr12	109722506	109729809	peak427	4.87268	5.83339	0.654703	5.17869	7.19e-12	4.91e-10
chr2	115431172	115437196	peak428	5.3918	1.86822	6.32767	-4.45945	7.34e-12	5.01e-10
chr3	143614570	143616488	peak429	4.37321	-0.147882	5.34145	-5.48933	7.57e-12	5.14e-10
chr6	24557818	24561173	peak430	5.77668	2.76117	6.6846	-3.92343	7.58e-12	5.14e-10
chr1	81982139	81986384	peak431	4.81432	-0.147882	5.791	-5.93888	7.63e-12	5.17e-10
chr10	37032704	37036238	peak432	6.32519	3.55505	7.21537	-3.66032	7.84e-12	5.3e-10
chr15	80007951	80011575	peak433	4.57317	5.53579	0.284367	5.25142	7.91e-12	5.33e-10
chr6	48175975	48178096	peak434	5.51817	2.3086	6.43801	-4.12941	7.96e-12	5.35e-10
chr5	36668243	36670207	peak435	4.59194	5.55505	0.284367	5.27068	7.99e-12	5.36e-10
chr8	113146605	113148169	peak436	4.58587	5.54882	0.284367	5.26445	8.08e-12	5.38e-10
chr8	114308401	114311210	peak437	4.58587	5.54882	0.284367	5.26445	8.08e-12	5.38e-10
chr9	51866027	51869123	peak438	4.58587	5.54882	0.284367	5.26445	8.08e-12	5.38e-10
chr14	17892134	17896577	peak439	4.54829	-0.147882	5.52019	-5.66807	8.13e-12	5.4e-10
chr11	96867658	96870051	peak440	4.35344	-0.147882	5.32123	-5.46911	8.23e-12	5.45e-10
chr5	64899035	64901393	peak441	4.35344	-0.147882	5.32123	-5.46911	8.23e-12	5.45e-10
chr19	21737460	21740113	peak442	6.06399	6.96182	3.19354	3.76828	8.43e-12	5.56e-10
chr1	100169838	100172129	peak443	5.14501	-0.147882	6.12649	-6.27438	8.49e-12	5.59e-10
chr4	111143872	111150865	peak444	5.45585	-0.147882	6.44094	-6.58882	8.51e-12	5.59e-10
chr2	77011662	77017723	peak445	6.75951	3.67558	7.67182	-3.99625	8.72e-12	5.72e-10
chr5	125927422	125932152	peak446	5.69154	6.6232	2.25763	4.36558	8.89e-12	5.82e-10
chr18	46641347	46645203	peak447	4.89109	1.19335	5.8344	-4.64105	9.04e-12	5.9e-10
chr4	141342414	141344022	peak448	4.54806	5.51001	0.284367	5.22564	9.1e-12	5.93e-10
chr6	66309319	66312769	peak449	4.34609	-0.147882	5.31371	-5.46159	9.18e-12	5.96e-10
chr15	5504469	5507560	peak450	4.40392	-0.147882	5.37284	-5.52072	9.35e-12	6.06e-10
chr4	111267283	111272058	peak451	6.02912	3.16103	6.92677	-3.76574	9.38e-12	6.07e-10
chr8	124518226	124519797	peak452	4.58526	5.54819	0.284367	5.26382	9.43e-12	6.09e-10
chr2	109723971	109725431	peak453	4.69931	0.426245	5.66151	-5.23526	9.5e-12	6.12e-10
chr11	102670654	102673821	peak454	5.60985	6.51698	2.6063	3.91068	9.61e-12	6.18e-10
chr10	69204826	69208656	peak455	5.38067	6.32777	1.58494	4.74283	9.93e-12	6.37e-10
chr18	5665138	5666698	peak456	6.14564	7.0415	3.30178	3.73972	1e-11	6.4e-10
chr15	73457190	73464713	peak457	4.57869	5.54145	0.284367	5.25708	1.01e-11	6.44e-10
chr16	25623921	25626772	peak458	4.46633	-0.147882	5.43657	-5.58445	1.02e-11	6.52e-10
chrX	156602161	156605353	peak459	4.80516	-0.147882	5.78168	-5.92956	1.03e-11	6.53e-10
chr1	173316785	173320769	peak460	5.27923	6.21549	1.7469	4.46859	1.05e-11	6.67e-10
chr12	117551680	117553433	peak461	4.53502	5.49662	0.284367	5.21226	1.13e-11	7.14e-10
chr14	65250673	65253812	peak462	4.65158	-0.147882	5.62544	-5.77332	1.14e-11	7.18e-10
chr6	38083589	38086926	peak463	4.39984	-0.147882	5.36866	-5.51654	1.15e-11	7.27e-10
chr9	23496330	23500779	peak464	5.03886	-0.147882	6.01892	-6.1668	1.18e-11	7.41e-10
chr9	56024831	56025967	peak465	4.39173	-0.147882	5.36037	-5.50825	1.18e-11	7.41e-10
chr2	108516592	108519125	peak466	4.97039	1.44784	5.90621	-4.45837	1.18e-11	7.41e-10
chr13	41753906	41759790	peak467	6.75163	4.37286	7.6058	-3.23294	1.19e-11	7.43e-10
chr1	52526324	52528533	peak468	4.54493	5.5068	0.284367	5.22243	1.23e-11	7.68e-10
chr10	126571294	126574687	peak469	4.51932	5.48049	0.284367	5.19613	1.26e-11	7.85e-10
chr13	53635830	53640244	peak470	4.3152	-0.147882	5.28212	-5.43	1.29e-11	8e-10
chr13	102508571	102511009	peak471	4.8387	5.79846	0.654703	5.14375	1.3e-11	8.03e-10
chr14	35186336	35190993	peak472	5.72477	1.15448	6.69408	-5.5396	1.33e-11	8.22e-10
chr15	101365948	101367517	peak473	4.50076	-0.147882	5.47171	-5.61959	1.33e-11	8.22e-10
chr11	4559498	4562330	peak474	5.63186	6.56056	2.25763	4.30294	1.36e-11	8.37e-10
chr7	117811327	117814012	peak475	4.34399	-0.147882	5.31157	-5.45945	1.39e-11	8.53e-10
chr1	183777678	183779627	peak476	4.80401	1.15448	5.74535	-4.59087	1.39e-11	8.53e-10
chr1	87794839	87797862	peak477	4.66095	5.6258	0.284367	5.34144	1.4e-11	8.54e-10
chr1	10922383	10924565	peak478	6.14552	3.2336	7.04634	-3.81274	1.4e-11	8.54e-10
chr4	55182566	55186372	peak479	4.30981	-0.147882	5.2766	-5.42448	1.4e-11	8.54e-10
chr3	147463810	147467204	peak480	4.47786	-0.147882	5.44834	-5.59623	1.41e-11	8.55e-10
chr14	61596605	61598114	peak481	4.42603	-0.147882	5.39542	-5.5433	1.48e-11	8.95e-10
chr8	89705964	89708211	peak482	4.50538	5.46617	0.284367	5.1818	1.48e-11	8.95e-10
chr10	13089222	13091279	peak483	4.52287	0.447837	5.47943	-5.03159	1.5e-11	9.05e-10
chr14	28060835	28065528	peak484	4.37943	-0.147882	5.3478	-5.49568	1.5e-11	9.05e-10
chr2	76942038	76945067	peak485	4.37943	-0.147882	5.3478	-5.49568	1.5e-11	9.05e-10
chr1	90534808	90538845	peak486	6.27567	3.24289	7.18472	-3.94183	1.52e-11	9.12e-10
chr11	98985219	98990204	peak487	4.57263	0.426245	5.5313	-5.10506	1.57e-11	9.4e-10
chr15	95663016	95664685	peak488	5.8835	6.81017	2.54875	4.26141	1.59e-11	9.52e-10
chr5	73561822	73565450	peak489	4.29679	-0.147882	5.26327	-5.41116	1.61e-11	9.63e-10
chr14	67616446	67622201	peak490	5.60296	6.53018	2.25763	4.27255	1.66e-11	9.88e-10
chr15	37826152	37831670	peak491	4.30439	-0.147882	5.27106	-5.41894	1.67e-11	9.93e-10
chr8	28147398	28149023	peak492	4.5225	5.48376	0.284367	5.1994	1.67e-11	9.93e-10
chr2	32574054	32578317	peak493	4.95689	5.90277	1.19354	4.70923	1.68e-11	9.95e-10
chr10	115623699	115632685	peak494	4.96673	1.45851	5.9019	-4.44339	1.7e-11	1e-09
chr9	24961769	24963808	peak495	4.96193	1.45851	5.89688	-4.43837	1.72e-11	1.01e-09
chr7	135932696	135935500	peak496	4.33127	-0.147882	5.29856	-5.44644	1.73e-11	1.02e-09
chr12	30644445	30647523	peak497	6.76438	7.63885	4.17947	3.45938	1.73e-11	1.02e-09
chr4	132713918	132716341	peak498	7.05779	7.90258	4.7644	3.13818	1.74e-11	1.02e-09
chr2	72590107	72594877	peak499	4.31306	-0.147882	5.27993	-5.42781	1.76e-11	1.03e-09
chr6	101375962	101378278	peak500	4.31306	-0.147882	5.27993	-5.42781	1.76e-11	1.03e-09
chr4	11617537	11621009	peak501	4.40692	-0.147882	5.3759	-5.52378	1.76e-11	1.03e-09
chr11	4754977	4756976	peak502	5.23269	1.66409	6.17057	-4.50648	1.8e-11	1.05e-09
chr4	63456875	63458612	peak503	4.32484	-0.147882	5.29199	-5.43987	1.81e-11	1.05e-09
chr3	92377048	92378238	peak504	4.28365	-0.147882	5.24982	-5.3977	1.87e-11	1.08e-09
chr13	64450071	64451410	peak505	4.29132	-0.147882	5.25768	-5.40556	1.89e-11	1.09e-09
chr19	17022615	17026662	peak506	4.51494	-0.147882	5.48618	-5.63406	1.89e-11	1.09e-09
chr2	163315282	163320973	peak507	5.01973	-0.147882	5.99952	-6.14741	1.92e-11	1.1e-09
chr16	30760947	30763678	peak508	5.83197	3.16755	6.71345	-3.5459	1.94e-11	1.11e-09
chr10	42967396	42970109	peak509	4.64016	5.59389	0.654703	4.93918	1.94e-11	1.11e-09
chr12	80533660	80539842	peak510	6.09042	3.43438	6.97118	-3.5368	2.09e-11	1.2e-09
chr9	40871408	40872746	peak511	5.11328	6.04937	1.58494	4.46442	2.12e-11	1.21e-09
chr1	63750836	63753909	peak512	4.45953	-0.147882	5.42963	-5.57751	2.13e-11	1.21e-09
chr1	166480284	166482156	peak513	4.27813	-0.147882	5.24418	-5.39206	2.14e-11	1.22e-09
chr4	120680969	120685588	peak514	6.71844	7.58241	4.24418	3.33823	2.16e-11	1.23e-09
chr15	51986778	51989310	peak515	4.31844	-0.147882	5.28544	-5.43332	2.17e-11	1.23e-09
chr2	104698755	104699954	peak516	4.31844	-0.147882	5.28544	-5.43332	2.17e-11	1.23e-09
chr4	11015388	11018382	peak517	6.12635	3.54757	7.00026	-3.45269	2.2e-11	1.24e-09
chr2	93975805	93979979	peak518	5.03307	5.97362	1.40247	4.57115	2.21e-11	1.24e-09
chr5	4244619	4248229	peak519	5.10298	1.68242	6.03399	-4.35157	2.23e-11	1.25e-09
chr12	113998304	114000160	peak520	4.52377	5.48507	0.284367	5.2007	2.28e-11	1.28e-09
chr7	31543588	31545650	peak521	4.59508	-0.147882	5.56788	-5.71577	2.28e-11	1.28e-09
chr4	98780211	98781122	peak522	4.76289	5.71066	0.949131	4.76153	2.29e-11	1.28e-09
chr11	43157568	43159144	peak523	4.431	-0.147882	5.4005	-5.54838	2.3e-11	1.28e-09
chr8	90334576	90336966	peak524	4.57364	-0.147882	5.54604	-5.69392	2.3e-11	1.28e-09
chr10	76095069	76100814	peak525	6.17063	7.10335	2.7146	4.38875	2.3e-11	1.28e-09
chr6	145003478	145005720	peak526	5.02287	5.96299	1.40247	4.56052	2.35e-11	1.3e-09
chr8	36728466	36730061	peak527	6.21337	7.132	3.02475	4.10725	2.39e-11	1.32e-09
chr2	130741908	130743413	peak528	4.6981	5.65368	0.654703	4.99897	2.42e-11	1.34e-09
chr10	75581675	75586929	peak529	8.28803	6.23795	9.1024	-2.86445	2.44e-11	1.34e-09
chr18	36387682	36390659	peak530	4.26482	-0.147882	5.23055	-5.37843	2.44e-11	1.34e-09
chr4	137918571	137921916	peak531	4.50736	-0.147882	5.47845	-5.62633	2.44e-11	1.34e-09
chr2	121791314	121794201	peak532	4.46205	5.42163	0.284367	5.13727	2.44e-11	1.34e-09
chr4	88710087	88711607	peak533	5.66921	2.94529	6.55568	-3.61039	2.52e-11	1.38e-09
chr13	9095381	9100513	peak534	4.46073	5.42027	0.284367	5.1359	2.53e-11	1.39e-09
chr10	37045380	37046711	peak535	4.2626	-0.147882	5.22827	-5.37615	2.55e-11	1.39e-09
chr17	63494517	63496025	peak536	6.62883	7.4865	4.21678	3.26971	2.65e-11	1.44e-09
chr1	166044128	166046157	peak537	4.65168	0.868222	5.59832	-4.7301	2.66e-11	1.44e-09
chr17	57269939	57271830	peak538	4.28696	-0.147882	5.25321	-5.40109	2.7e-11	1.47e-09
chr8	109656231	109665509	peak539	5.20957	1.82762	6.13866	-4.31104	2.71e-11	1.47e-09
chr9	14923477	14924986	peak540	5.87571	3.3086	6.74855	-3.43995	2.73e-11	1.47e-09
chr18	39252441	39254091	peak541	4.26817	-0.147882	5.23398	-5.38186	2.81e-11	1.52e-09
chr18	46795413	46797130	peak542	5.13922	1.86822	6.06249	-4.19427	2.82e-11	1.52e-09
chr4	123293830	123295587	peak543	6.19941	7.06633	3.69496	3.37136	2.82e-11	1.52e-09
chr6	72207729	72212387	peak544	4.30655	-0.147882	5.27327	-5.42115	2.86e-11	1.53e-09
chr1	90556561	90563584	peak545	7.36956	5.11258	8.21016	-3.09758	2.94e-11	1.57e-09
chr8	126369504	126372429	peak546	4.50987	5.47079	0.284367	5.18642	2.95e-11	1.58e-09
chr14	121531374	121540251	peak547	7.53809	8.37147	5.34145	3.03002	3.01e-11	1.6e-09
chr11	115903263	115905144	peak548	4.61501	5.56791	0.654703	4.9132	3.03e-11	1.61e-09
chr3	75294585	75297524	peak549	4.54235	0.447837	5.49949	-5.05166	3.04e-11	1.62e-09
chr2	133540602	133544021	peak550	4.2935	-0.147882	5.25991	-5.40779	3.09e-11	1.64e-09
chr6	144720282	144722780	peak551	5.50581	2.31449	6.4246	-4.11011	3.11e-11	1.65e-09
chr15	74963561	74968983	peak552	4.34188	-0.147882	5.30941	-5.4573	3.21e-11	1.7e-09
chr13	117728608	117732756	peak553	5.09349	6.02867	1.58494	4.44373	3.24e-11	1.71e-09
chr15	35234100	35240709	peak554	4.38969	-0.147882	5.35829	-5.50617	3.32e-11	1.75e-09
chr8	88114884	88117624	peak555	7.12671	4.64228	7.99168	-3.34939	3.33e-11	1.75e-09
chr18	75791094	75792290	peak556	4.66339	5.6283	0.284367	5.34394	3.34e-11	1.75e-09
chr4	4540725	4543245	peak557	5.15068	1.41533	6.09547	-4.68015	3.35e-11	1.75e-09
chr1	58200940	58202194	peak558	4.24574	-0.147882	5.21101	-5.35889	3.36e-11	1.76e-09
chr13	63742804	63746704	peak559	6.10268	3.03637	7.01388	-3.97752	3.39e-11	1.77e-09
chr10	69048780	69051303	peak560	4.77997	5.74763	0.284367	5.46326	3.46e-11	1.8e-09
chr7	100230462	100232493	peak561	4.29244	-0.147882	5.25882	-5.4067	3.47e-11	1.8e-09
chr11	101400357	101407577	peak562	4.7915	5.75943	0.284367	5.47506	3.49e-11	1.81e-09
chr11	80565940	80570194	peak563	4.43288	5.39163	0.284367	5.10726	3.51e-11	1.82e-09
chr5	5658100	5660024	peak564	4.6299	0.835833	5.57694	-4.74111	3.59e-11	1.85e-09
chr11	99060033	99062577	peak565	4.35237	-0.147882	5.32014	-5.46802	3.59e-11	1.85e-09
chr6	108744143	108747518	peak566	6.30749	7.20928	3.38205	3.82723	3.73e-11	1.92e-09
chr1	71524359	71526371	peak567	4.22413	-0.147882	5.18886	-5.33674	3.74e-11	1.92e-09
chr2	157999428	158002037	peak568	4.46537	5.42504	0.284367	5.14067	3.76e-11	1.93e-09
chr7	108532819	108534797	peak569	4.43017	5.38884	0.284367	5.10447	3.81e-11	1.95e-09
chr13	117743731	117748594	peak570	6.62351	7.48278	4.19592	3.28686	3.95e-11	2.02e-09
chr12	16765701	16768276	peak571	4.32697	-0.147882	5.29416	-5.44204	3.97e-11	2.03e-09
chr4	134393024	134394775	peak572	5.39348	6.29432	2.48139	3.81293	4e-11	2.04e-09
chr10	119994794	119997052	peak573	4.25362	-0.147882	5.21908	-5.36696	4.02e-11	2.05e-09
chrX	156087324	156089460	peak574	4.43424	5.39302	0.284367	5.10865	4.06e-11	2.06e-09
chr16	3923318	3925027	peak575	6.00637	6.91167	3.03011	3.88156	4.07e-11	2.06e-09
chr11	88716104	88719600	peak576	7.01204	7.95222	3.39021	4.56201	4.16e-11	2.11e-09
chr1	183346731	183350501	peak577	5.69994	2.45851	6.62158	-4.16306	4.19e-11	2.12e-09
chr1	188427345	188431706	peak578	4.57432	0.835833	5.51924	-4.6834	4.24e-11	2.14e-09
chr19	32997390	33002296	peak579	4.21608	-0.147882	5.18062	-5.3285	4.25e-11	2.14e-09
chr11	121276143	121278047	peak580	4.24123	-0.147882	5.20639	-5.35427	4.29e-11	2.15e-09
chr7	94084757	94086365	peak581	4.24123	-0.147882	5.20639	-5.35427	4.29e-11	2.15e-09
chr8	64246689	64249871	peak582	5.0539	1.63615	5.98477	-4.34862	4.31e-11	2.16e-09
chr9	56879140	56880214	peak583	4.52568	5.48703	0.284367	5.20266	4.33e-11	2.17e-09
chr18	69558399	69563551	peak584	5.82036	6.74367	2.54875	4.19491	4.42e-11	2.21e-09
chr19	5176079	5183062	peak585	5.20946	6.13336	1.92685	4.20651	4.58e-11	2.28e-09
chr13	28901805	28904476	peak586	4.41876	5.37709	0.284367	5.09272	4.59e-11	2.29e-09
chr11	95314736	95317026	peak587	4.41465	5.37286	0.284367	5.08849	4.73e-11	2.35e-09
chr2	147751322	147756880	peak588	4.49125	-0.147882	5.46201	-5.60989	4.81e-11	2.39e-09
chr13	100274671	100276870	peak589	4.49957	5.4602	0.284367	5.17584	4.84e-11	2.4e-09
chr4	63530336	63530967	peak590	4.55563	0.868222	5.49853	-4.6303	4.89e-11	2.42e-09
chr6	114367616	114376525	peak591	7.1511	4.49727	8.03167	-3.5344	4.97e-11	2.45e-09
chr4	11597407	11601900	peak592	6.09629	3.65716	6.95674	-3.29958	4.98e-11	2.45e-09
chr9	37324384	37325669	peak593	5.18707	6.09791	2.12646	3.97145	5.03e-11	2.48e-09
chr17	6945866	6951432	peak594	5.64865	1.15448	6.61628	-5.4618	5.05e-11	2.48e-09
chr4	150345809	150350107	peak595	5.69283	2.56989	6.60756	-4.03766	5.15e-11	2.52e-09
chr4	63362383	63367091	peak596	6.10391	3.10175	7.01095	-3.9092	5.22e-11	2.56e-09
chr14	57512555	57514260	peak597	4.64142	5.58004	1.05612	4.52392	5.27e-11	2.58e-09
chr6	94205162	94207550	peak598	4.67165	5.62639	0.654703	4.97169	5.31e-11	2.59e-09
chr10	45497258	45500378	peak599	4.22758	-0.147882	5.1924	-5.34028	5.35e-11	2.6e-09
chr10	56560895	56563172	peak600	4.22758	-0.147882	5.1924	-5.34028	5.35e-11	2.6e-09
chr6	145729582	145731716	peak601	6.28083	7.14875	3.766	3.38275	5.38e-11	2.61e-09
chr15	41563967	41568068	peak602	4.3948	-0.147882	5.36351	-5.51139	5.39e-11	2.61e-09
chr18	57976178	57980272	peak603	4.21261	-0.147882	5.17706	-5.32494	5.46e-11	2.64e-09
chr5	122740732	122744592	peak604	4.39678	-0.147882	5.36553	-5.51341	5.54e-11	2.68e-09
chr4	138941606	138944125	peak605	6.55626	7.40619	4.21678	3.18941	5.57e-11	2.68e-09
chr10	41834201	41836507	peak606	4.208	-0.147882	5.17233	-5.32021	5.6e-11	2.69e-09
chr7	150090165	150092652	peak607	4.208	-0.147882	5.17233	-5.32021	5.6e-11	2.69e-09
chr1	58430208	58433114	peak608	4.55864	0.852118	5.5023	-4.65018	5.65e-11	2.71e-09
chr2	19461834	19463386	peak609	4.26595	-0.147882	5.23171	-5.37959	5.68e-11	2.72e-09
chr7	152178534	152184237	peak610	4.37216	-0.147882	5.34037	-5.48825	5.86e-11	2.8e-09
chr3	96224328	96225616	peak611	6.00323	6.87548	3.44247	3.43301	5.92e-11	2.83e-09
chrX	19480726	19484648	peak612	7.10224	4.59979	7.96897	-3.36918	5.95e-11	2.84e-09
chr1	14000046	14003352	peak613	4.18226	-0.147882	5.14594	-5.29382	6.07e-11	2.89e-09
chr6	54115687	54118023	peak614	4.74415	5.70114	0.654703	5.04643	6.08e-11	2.89e-09
chr13	117567587	117571667	peak615	4.7256	-0.147882	5.70078	-5.84866	6.21e-11	2.95e-09
chr4	116330394	116334251	peak616	4.38441	0.426245	5.33723	-4.91099	6.28e-11	2.98e-09
chr1	165443349	165449499	peak617	7.61593	5.27235	8.46631	-3.19397	6.37e-11	3.01e-09
chr7	134327096	134329391	peak618	5.49322	6.41453	2.25763	4.15691	6.49e-11	3.06e-09
chr8	97094547	97097396	peak619	6.55764	3.19654	7.48567	-4.28913	6.53e-11	3.08e-09
chr9	77774240	77780247	peak620	4.48478	5.445	0.284367	5.16064	6.54e-11	3.08e-09
chr1	108080992	108086696	peak621	4.37059	5.32749	0.284367	5.04312	6.81e-11	3.2e-09
chr11	40259415	40262048	peak622	4.48065	0.426245	5.43657	-5.01032	6.83e-11	3.2e-09
chr11	8885135	8887221	peak623	4.1846	-0.147882	5.14835	-5.29623	6.88e-11	3.22e-09
chr11	3340000	3345653	peak624	5.68946	6.61053	2.45809	4.15245	6.9e-11	3.23e-09
chr5	103821703	103823709	peak625	4.19402	-0.147882	5.158	-5.30588	6.93e-11	3.23e-09
chr8	13349370	13353755	peak626	5.00707	5.93815	1.58494	4.35321	7.04e-11	3.28e-09
chr12	34535433	34537438	peak627	4.8385	-0.147882	5.81556	-5.96345	7.14e-11	3.32e-09
chr8	23753932	23755293	peak628	4.38869	5.34613	0.284367	5.06176	7.19e-11	3.34e-09
chr15	3509375	3510595	peak629	5.07919	5.99098	2.00362	3.98736	7.33e-11	3.4e-09
chr17	61440193	61442664	peak630	4.25253	-0.147882	5.21796	-5.36584	7.34e-11	3.4e-09
chr18	66404379	66413336	peak631	4.65459	0.447837	5.61499	-5.16715	7.34e-11	3.4e-09
chr17	15854467	15856104	peak632	5.11084	6.04682	1.58494	4.46187	7.44e-11	3.43e-09
chr11	6195345	6196773	peak633	4.40518	5.36311	0.284367	5.07875	7.45e-11	3.43e-09
chr3	101915503	101917268	peak634	4.16205	-0.147882	5.12521	-5.27309	7.63e-11	3.51e-09
chr6	71792709	71794568	peak635	4.43694	5.3958	0.284367	5.11143	7.63e-11	3.51e-09
chr5	102474966	102475806	peak636	6.12724	6.99844	3.57781	3.42063	7.71e-11	3.54e-09
chr15	52774078	52777280	peak637	4.1704	-0.147882	5.13378	-5.28166	7.79e-11	3.56e-09
chr2	136658323	136659333	peak638	4.1704	-0.147882	5.13378	-5.28166	7.79e-11	3.56e-09
chr9	99051469	99055553	peak639	6.19819	3.85414	7.04863	-3.19448	7.88e-11	3.6e-09
chr2	156071543	156075875	peak640	5.77931	6.66403	3.0765	3.58752	7.9e-11	3.6e-09
chr2	104318567	104321034	peak641	4.39757	5.35528	0.284367	5.07091	7.92e-11	3.6e-09
chr14	48438006	48439268	peak642	4.50523	0.835833	5.44739	-4.61156	7.99e-11	3.63e-09
chr10	14379949	14382477	peak643	5.55868	6.44474	2.83968	3.60506	8.28e-11	3.76e-09
chr11	74890848	74891832	peak644	5.50214	6.39572	2.68836	3.70736	8.33e-11	3.77e-09
chr13	10652145	10653660	peak645	5.76571	2.83583	6.66781	-3.83197	8.35e-11	3.78e-09
chr11	107961504	107966444	peak646	4.36777	5.32457	0.284367	5.04021	8.45e-11	3.81e-09
chr9	114683835	114686223	peak647	4.36777	5.32457	0.284367	5.04021	8.45e-11	3.81e-09
chr8	89348976	89352073	peak648	4.15365	-0.147882	5.1166	-5.26448	8.65e-11	3.89e-09
chr3	104537316	104540407	peak649	4.50711	0.835833	5.44935	-4.61351	8.71e-11	3.92e-09
chr15	100063939	100070804	peak650	5.82187	6.74045	2.63406	4.10639	8.79e-11	3.94e-09
chr11	85497775	85500518	peak651	4.90335	1.19335	5.84715	-4.6538	8.97e-11	4.02e-09
chr16	4893390	4895295	peak652	4.37342	5.3304	0.284367	5.04603	9.12e-11	4.08e-09
chr3	144651425	144652978	peak653	4.39988	-0.147882	5.36871	-5.51659	9.14e-11	4.09e-09
chr5	31328461	31329993	peak654	4.1787	-0.147882	5.14229	-5.29017	9.17e-11	4.09e-09
chr2	141111639	141112616	peak655	4.15966	-0.147882	5.12276	-5.27065	9.22e-11	4.1e-09
chr8	10603883	10609334	peak656	4.15966	-0.147882	5.12276	-5.27065	9.22e-11	4.1e-09
chr7	127030401	127033071	peak657	5.33088	6.22716	2.48139	3.74577	9.25e-11	4.11e-09
chr8	34995221	34997983	peak658	4.50204	5.45103	0.654703	4.79633	9.26e-11	4.11e-09
chr11	101477005	101482381	peak659	6.58253	4.10685	7.44664	-3.33979	9.44e-11	4.18e-09
chr15	8886397	8893779	peak660	7.2437	2.96788	8.20598	-5.2381	9.49e-11	4.2e-09
chrX	156818351	156819894	peak661	4.44075	0.426245	5.39542	-4.96917	9.83e-11	4.34e-09
chr8	45610341	45612377	peak662	5.13234	2.18051	6.03596	-3.85545	9.86e-11	4.34e-09
chr5	93386742	93392172	peak663	7.68509	5.04593	8.56439	-3.51845	9.9e-11	4.35e-09
chr1	44621159	44622178	peak664	5.05093	1.65484	5.98072	-4.32589	9.91e-11	4.35e-09
chr15	38186332	38191726	peak665	4.45165	-0.147882	5.42159	-5.56947	9.92e-11	4.35e-09
chr2	137282847	137285258	peak666	5.75526	6.64397	3.00362	3.64035	9.94e-11	4.35e-09
chr7	88141732	88143597	peak667	4.42217	5.3806	0.284367	5.09623	1.01e-10	4.42e-09
chr11	63375416	63380718	peak668	4.14155	-0.147882	5.10418	-5.25206	1.02e-10	4.44e-09
chr15	74756483	74769793	peak669	5.14581	6.07575	1.7469	4.32884	1.03e-10	4.5e-09
chr5	92895519	92899416	peak670	5.27623	6.20541	1.8925	4.31291	1.04e-10	4.51e-09
chr9	31315116	31316589	peak671	5.72452	3.1708	6.59611	-3.42531	1.04e-10	4.51e-09
chr2	155628593	155634673	peak672	5.69174	-0.147882	6.67908	-6.82697	1.05e-10	4.54e-09
chr4	122555004	122556915	peak673	7.01917	7.85452	4.80637	3.04815	1.05e-10	4.54e-09
chr8	90490551	90492749	peak674	6.04631	2.40984	6.98711	-4.57727	1.06e-10	4.58e-09
chr19	10038288	10042261	peak675	4.39168	-0.147882	5.36032	-5.5082	1.06e-10	4.59e-09
chr6	90455037	90460091	peak676	6.53093	3.81361	7.41685	-3.60324	1.06e-10	4.59e-09
chr16	43219607	43223624	peak677	4.25814	-0.147882	5.22371	-5.37159	1.08e-10	4.64e-09
chrX	91383480	91385323	peak678	4.25814	-0.147882	5.22371	-5.37159	1.08e-10	4.64e-09
chr4	4571398	4574165	peak679	4.55561	-0.147882	5.52765	-5.67554	1.08e-10	4.64e-09
chr11	108840782	108843695	peak680	4.37938	-0.147882	5.34775	-5.49563	1.08e-10	4.64e-09
chr2	25514986	25519034	peak681	4.37938	-0.147882	5.34775	-5.49563	1.08e-10	4.64e-09
chr6	17708911	17712187	peak682	4.52894	-0.147882	5.50046	-5.64834	1.08e-10	4.64e-09
chr6	118905062	118907233	peak683	4.3366	5.29245	0.284367	5.00809	1.09e-10	4.66e-09
chr17	64803792	64806164	peak684	4.67076	1.19335	5.6045	-4.41115	1.1e-10	4.7e-09
chr17	57255674	57258855	peak685	4.64786	1.19335	5.58051	-4.38716	1.12e-10	4.77e-09
chr14	122528261	122529973	peak686	5.1467	6.06584	1.94913	4.11671	1.13e-10	4.8e-09
chr3	21565939	21567304	peak687	4.15002	-0.147882	5.11287	-5.26075	1.14e-10	4.81e-09
chr3	103659672	103666625	peak688	6.41937	3.94908	7.28295	-3.33388	1.14e-10	4.81e-09
chr16	50184610	50186440	peak689	4.201	-0.147882	5.16516	-5.31304	1.14e-10	4.81e-09
chr6	134210736	134215039	peak690	6.07916	6.99935	2.86334	4.13602	1.14e-10	4.81e-09
chr14	34907514	34914996	peak691	6.29189	4.01844	7.1344	-3.11596	1.15e-10	4.84e-09
chr5	32608670	32610134	peak692	5.53809	2.44784	6.4508	-4.00296	1.15e-10	4.85e-09
chr3	57085201	57088074	peak693	5.7685	3.24598	6.63716	-3.39118	1.15e-10	4.85e-09
chr1	181440861	181443342	peak694	4.39078	5.34828	0.284367	5.06392	1.16e-10	4.89e-09
chr1	108209901	108215935	peak695	4.8744	5.80788	1.40247	4.40541	1.17e-10	4.9e-09
chr3	136240237	136242393	peak696	4.62922	1.18051	5.56159	-4.38108	1.19e-10	4.99e-09
chr12	80080997	80086002	peak697	4.64636	5.58965	0.949131	4.64051	1.21e-10	5.06e-09
chr10	3208341	3211084	peak698	5.61998	6.53705	2.45809	4.07896	1.21e-10	5.06e-09
chr4	136148994	136151797	peak699	4.52669	5.47656	0.654703	4.82186	1.22e-10	5.07e-09
chr15	65699832	65701087	peak700	5.1628	6.06889	2.17475	3.89414	1.22e-10	5.07e-09
chr18	83693794	83697139	peak701	4.12447	-0.147882	5.08665	-5.23453	1.27e-10	5.27e-09
chr12	112455273	112457169	peak702	4.44016	5.39911	0.284367	5.11474	1.28e-10	5.31e-09
chr14	106211895	106216506	peak703	5.32942	1.99663	6.25599	-4.25936	1.28e-10	5.32e-09
chr2	52915434	52917461	peak704	4.32442	5.27989	0.284367	4.99552	1.31e-10	5.43e-09
chr16	42909014	42912509	peak705	5.2329	2.30269	6.13502	-3.83233	1.32e-10	5.44e-09
chr6	95584416	95586541	peak706	4.63359	5.57637	0.949131	4.62724	1.32e-10	5.47e-09
chr8	85455031	85456195	peak707	4.42542	5.38395	0.284367	5.09958	1.34e-10	5.52e-09
chr4	106895298	106899544	peak708	5.8292	2.33781	6.76359	-4.42578	1.34e-10	5.52e-09
chr16	37752313	37754555	peak709	6.35884	4.13669	7.19531	-3.05862	1.34e-10	5.53e-09
chr7	72531655	72534239	peak710	4.11212	-0.147882	5.07397	-5.22185	1.36e-10	5.59e-09
chr15	42965759	42968668	peak711	6.45979	3.47641	7.36557	-3.88916	1.38e-10	5.65e-09
chr9	60903971	60906047	peak712	4.33516	5.29096	0.284367	5.00659	1.38e-10	5.67e-09
chr17	5161085	5165950	peak713	4.30549	5.26037	0.284367	4.976	1.4e-10	5.72e-09
chr16	49887628	49890612	peak714	4.74261	5.70941	0.284367	5.42505	1.42e-10	5.81e-09
chr3	148561170	148564420	peak715	5.06736	5.99328	1.7469	4.24637	1.44e-10	5.87e-09
chr5	43413930	43416869	peak716	5.73925	3.00758	6.62635	-3.61877	1.45e-10	5.89e-09
chr14	46981021	46985053	peak717	4.46795	0.835833	5.40856	-4.57273	1.45e-10	5.92e-09
chr15	96206631	96209316	peak718	5.45645	6.36062	2.49659	3.86403	1.46e-10	5.92e-09
chr1	164489491	164496165	peak719	4.54463	-0.147882	5.51646	-5.66435	1.48e-10	6.02e-09
chr4	87499198	87501018	peak720	5.47562	2.44247	6.38469	-3.94222	1.52e-10	6.15e-09
chr18	13654002	13656426	peak721	4.46246	-0.147882	5.43262	-5.5805	1.53e-10	6.18e-09
chr11	70311544	70315100	peak722	4.48282	5.44299	0.284367	5.15862	1.54e-10	6.22e-09
chr12	36566234	36567928	peak723	4.43399	-0.147882	5.40355	-5.55144	1.56e-10	6.32e-09
chr9	61015758	61018562	peak724	4.46852	5.42828	0.284367	5.14392	1.58e-10	6.38e-09
chr17	30982479	30985093	peak725	4.45206	0.852118	5.39131	-4.53919	1.59e-10	6.4e-09
chr13	32996015	32997180	peak726	5.35706	2.65947	6.24135	-3.58187	1.6e-10	6.43e-09
chr12	48317678	48319075	peak727	5.2605	1.15448	6.21799	-5.06351	1.61e-10	6.45e-09
chr3	145050285	145051592	peak728	4.69763	5.63863	1.05612	4.58251	1.63e-10	6.54e-09
chr7	122967611	122970357	peak729	5.6589	2.92618	6.54608	-3.6199	1.64e-10	6.56e-09
chr11	109227633	109232914	peak730	5.68522	6.60076	2.54875	4.05201	1.65e-10	6.59e-09
chr13	103610010	103611898	peak731	4.72443	5.66063	1.19354	4.46709	1.66e-10	6.62e-09
chr15	43444814	43450028	peak732	6.42242	3.75035	7.30455	-3.5542	1.66e-10	6.63e-09
chr6	94217934	94219330	peak733	5.01303	5.93253	1.80941	4.12311	1.67e-10	6.64e-09
chr16	38566959	38569338	peak734	4.95218	5.89787	1.19354	4.70434	1.71e-10	6.79e-09
chr8	71075035	71076773	peak735	5.87732	6.7828	2.89838	3.88442	1.73e-10	6.86e-09
chr18	78421730	78424009	peak736	4.12935	-0.147882	5.09166	-5.23954	1.75e-10	6.94e-09
chr9	90066796	90069094	peak737	4.0909	-0.147882	5.05218	-5.20006	1.86e-10	7.37e-09
chr11	6074255	6076303	peak738	4.29155	5.24598	0.284367	4.96161	1.88e-10	7.43e-09
chr8	91214238	91215178	peak739	4.60624	1.19335	5.53688	-4.34353	1.89e-10	7.45e-09
chr12	76723020	76724168	peak740	4.23102	-0.147882	5.19592	-5.3438	1.89e-10	7.46e-09
chr8	88946492	88950452	peak741	4.23102	-0.147882	5.19592	-5.3438	1.89e-10	7.46e-09
chr16	29757825	29759738	peak742	4.68163	1.15448	5.61766	-4.46318	1.9e-10	7.46e-09
chr10	7079802	7080953	peak743	4.11459	-0.147882	5.0765	-5.22438	1.94e-10	7.6e-09
chr4	119221824	119224900	peak744	4.85748	5.79015	1.40247	4.38768	1.96e-10	7.68e-09
chr5	42701895	42703667	peak745	4.89721	-0.147882	5.87519	-6.02307	2.01e-10	7.89e-09
chr10	95161427	95164533	peak746	4.527	-0.147882	5.49848	-5.64636	2.02e-10	7.91e-09
chr3	79352817	79358534	peak747	4.2923	5.24675	0.284367	4.96238	2.09e-10	8.16e-09
chr14	22722005	22725077	peak748	4.65048	0.835833	5.59828	-4.76245	2.11e-10	8.24e-09
chr4	134036058	134042279	peak749	4.62403	-0.147882	5.59738	-5.74526	2.12e-10	8.25e-09
chr2	24322156	24325875	peak750	4.38656	-0.147882	5.35509	-5.50297	2.12e-10	8.27e-09
chr18	62093319	62095762	peak751	4.09967	-0.147882	5.06118	-5.20906	2.15e-10	8.36e-09
chr5	102930344	102934529	peak752	4.30992	5.26493	0.284367	4.98057	2.16e-10	8.38e-09
chr14	48252969	48255887	peak753	4.65497	-0.147882	5.62889	-5.77678	2.17e-10	8.42e-09
chr6	90645120	90648649	peak754	6.20971	7.12966	2.99816	4.1315	2.2e-10	8.52e-09
chr2	113911434	113916280	peak755	4.10094	-0.147882	5.06249	-5.21037	2.23e-10	8.6e-09
chr1	69415628	69416711	peak756	4.15242	-0.147882	5.11534	-5.26322	2.25e-10	8.68e-09
chr11	54818698	54820110	peak757	4.42734	5.37357	0.654703	4.71886	2.27e-10	8.76e-09
chr11	51678453	51681505	peak758	4.36786	0.426245	5.32014	-4.89389	2.29e-10	8.8e-09
chr9	99124486	99126176	peak759	4.14279	-0.147882	5.10545	-5.25333	2.31e-10	8.89e-09
chr1	166064973	166067427	peak760	4.60008	1.19335	5.5304	-4.33705	2.32e-10	8.9e-09
chr11	75147861	75150919	peak761	4.30179	5.25655	0.284367	4.97218	2.35e-10	9.02e-09
chr2	163961506	163965227	peak762	5.14491	6.06715	1.8925	4.17465	2.37e-10	9.07e-09
chr18	63614354	63615489	peak763	4.70015	5.63524	1.19354	4.44171	2.41e-10	9.23e-09
chr7	104026850	104027865	peak764	4.40916	5.36721	0.284367	5.08284	2.44e-10	9.34e-09
chr16	13943920	13945927	peak765	5.44633	2.54005	6.34675	-3.8067	2.5e-10	9.52e-09
chr2	18879750	18881598	peak766	4.25715	5.21046	0.284367	4.92609	2.51e-10	9.58e-09
chr15	38319881	38323765	peak767	6.68205	4.16755	7.54994	-3.38239	2.54e-10	9.66e-09
chr17	10013624	10014944	peak768	4.27146	-0.147882	5.23735	-5.38523	2.55e-10	9.67e-09
chr2	31593886	31595654	peak769	4.27146	-0.147882	5.23735	-5.38523	2.55e-10	9.67e-09
chr1	135096156	135098878	peak770	5.12426	2.31449	6.01754	-3.70304	2.6e-10	9.87e-09
chr8	95893145	95894588	peak771	5.67923	2.86421	6.5729	-3.70869	2.62e-10	9.9e-09
chr12	120043663	120045900	peak772	4.05139	-0.147882	5.01158	-5.15946	2.63e-10	9.93e-09
chr8	4312706	4316801	peak773	7.41238	8.29189	4.77074	3.52115	2.65e-10	1e-08
chr5	30024745	30027773	peak774	4.98773	0.868222	5.94562	-5.0774	2.67e-10	1.01e-08
chr14	25566962	25568836	peak775	4.06936	-0.147882	5.03005	-5.17793	2.71e-10	1.02e-08
chr5	3370549	3372775	peak776	5.50704	6.38262	2.90978	3.47284	2.77e-10	1.04e-08
chr13	25067962	25071901	peak777	5.59081	3.01483	6.46446	-3.44964	2.79e-10	1.05e-08
chr15	66853739	66856875	peak778	4.23096	-0.147882	5.19587	-5.34375	2.82e-10	1.06e-08
chr5	5496002	5497373	peak779	4.49514	-0.147882	5.46597	-5.61385	2.83e-10	1.06e-08
chr2	133764617	133766933	peak780	4.34561	0.447837	5.29639	-4.84855	2.84e-10	1.06e-08
chr18	57947250	57951177	peak781	4.10838	-0.147882	5.07013	-5.21802	2.85e-10	1.06e-08
chr6	87071619	87072860	peak782	4.10838	-0.147882	5.07013	-5.21802	2.85e-10	1.06e-08
chr7	72141699	72143183	peak783	4.31718	0.426245	5.26771	-4.84147	2.86e-10	1.07e-08
chr2	109705779	109708640	peak784	5.69215	3.1708	6.56069	-3.38989	2.88e-10	1.07e-08
chr17	71257019	71259477	peak785	4.2172	-0.147882	5.18177	-5.32965	2.93e-10	1.09e-08
chr13	95696854	95698809	peak786	4.06427	-0.147882	5.02481	-5.17269	2.95e-10	1.09e-08
chr7	94167741	94168764	peak787	4.06427	-0.147882	5.02481	-5.17269	2.95e-10	1.09e-08
chr1	108073849	108075756	peak788	4.25868	5.21204	0.284367	4.92767	3.01e-10	1.11e-08
chr2	25846960	25851261	peak789	6.91947	4.68785	7.75707	-3.06923	3.01e-10	1.11e-08
chr1	16602476	16603905	peak790	4.63486	5.56235	1.28437	4.27798	3.02e-10	1.11e-08
chr7	107932593	107933669	peak791	4.23732	5.18997	0.284367	4.9056	3.04e-10	1.12e-08
chr11	88891156	88893731	peak792	4.23671	-0.147882	5.20176	-5.34964	3.06e-10	1.13e-08
chr11	12130460	12136143	peak793	5.68544	3.24906	6.54562	-3.29656	3.08e-10	1.13e-08
chr17	71943938	71945457	peak794	4.24041	5.19317	0.284367	4.9088	3.13e-10	1.15e-08
chr4	109382369	109383494	peak795	4.24041	5.19317	0.284367	4.9088	3.13e-10	1.15e-08
chr1	181482340	181484695	peak796	4.88635	5.79437	1.86933	3.92504	3.14e-10	1.15e-08
chr14	24055705	24057291	peak797	4.35033	-0.147882	5.31805	-5.46593	3.17e-10	1.16e-08
chr1	170561401	170563790	peak798	4.73745	0.835833	5.68836	-4.85253	3.19e-10	1.17e-08
chr16	96051271	96061242	peak799	6.40953	7.33054	3.17936	4.15118	3.21e-10	1.17e-08
chr11	94577421	94581809	peak800	5.80928	3.43708	6.66276	-3.22568	3.22e-10	1.18e-08
chr2	30767516	30770161	peak801	4.86427	0.426245	5.8306	-5.40436	3.24e-10	1.18e-08
chr14	68252119	68254207	peak802	4.04232	-0.147882	5.00225	-5.15014	3.25e-10	1.18e-08
chr11	22562099	22563143	peak803	5.45934	1.82762	6.39994	-4.57231	3.27e-10	1.19e-08
chr11	85136936	85138164	peak804	4.68217	5.61643	1.19354	4.4229	3.31e-10	1.2e-08
chr16	33411614	33415125	peak805	4.31637	5.27159	0.284367	4.98722	3.33e-10	1.21e-08
chr5	39270303	39275175	peak806	4.02925	-0.147882	4.98881	-5.13669	3.37e-10	1.22e-08
chr18	68286945	68289685	peak807	6.61523	7.454	4.37384	3.08016	3.38e-10	1.22e-08
chr8	130116224	130117540	peak808	4.93941	5.86711	1.58494	4.28216	3.39e-10	1.22e-08
chr8	130615812	130618221	peak809	4.20337	-0.147882	5.16759	-5.31547	3.4e-10	1.23e-08
chr17	5193480	5198758	peak810	4.2684	5.22208	0.284367	4.93771	3.42e-10	1.23e-08
chr7	152154894	152161455	peak811	4.99037	-0.147882	5.96974	-6.11762	3.43e-10	1.24e-08
chr2	143671382	143674376	peak812	4.96022	1.68242	5.88386	-4.20143	3.45e-10	1.24e-08
chr14	76363484	76368159	peak813	6.8835	7.70401	4.78787	2.91614	3.45e-10	1.24e-08
chr17	64455906	64459162	peak814	4.64099	5.60534	0.284367	5.32098	3.51e-10	1.26e-08
chr6	148544883	148546371	peak815	4.28807	-0.147882	5.25436	-5.40224	3.53e-10	1.26e-08
chr1	195339461	195341303	peak816	4.16083	-0.147882	5.12396	-5.27184	3.55e-10	1.27e-08
chr9	13267000	13270764	peak817	4.37819	5.33531	0.284367	5.05094	3.55e-10	1.27e-08
chr6	51294283	51296163	peak818	4.07066	-0.147882	5.03138	-5.17926	3.6e-10	1.28e-08
chr10	98411473	98415320	peak819	5.83649	6.71122	3.24867	3.46254	3.68e-10	1.31e-08
chr1	186693383	186697234	peak820	4.14638	-0.147882	5.10914	-5.25702	3.75e-10	1.33e-08
chr15	80714654	80717733	peak821	5.93116	6.80501	3.35301	3.452	3.76e-10	1.34e-08
chr17	47130505	47134076	peak822	7.83432	8.68427	5.4947	3.18957	3.78e-10	1.34e-08
chr10	59823057	59828563	peak823	4.25179	5.20492	0.284367	4.92056	3.78e-10	1.34e-08
chr10	91791333	91794707	peak824	4.25591	-0.147882	5.22142	-5.36931	3.8e-10	1.34e-08
chr7	149414587	149418620	peak825	4.25591	-0.147882	5.22142	-5.36931	3.8e-10	1.34e-08
chr4	102209297	102212078	peak826	4.16924	-0.147882	5.13259	-5.28047	3.85e-10	1.36e-08
chr2	72188268	72191975	peak827	7.64646	8.44233	5.72444	2.71789	3.86e-10	1.36e-08
chr1	36290924	36294994	peak828	4.24196	5.19476	0.284367	4.9104	3.87e-10	1.36e-08
chr1	108184256	108187140	peak829	4.99843	5.92062	1.7469	4.17372	3.87e-10	1.36e-08
chr9	7979202	7980490	peak830	6.32008	7.1561	4.1017	3.0544	3.91e-10	1.37e-08
chr1	181874196	181877217	peak831	4.02267	-0.147882	4.98204	-5.12992	3.99e-10	1.4e-08
chr16	26146593	26147746	peak832	4.22301	-0.147882	5.18772	-5.3356	4.15e-10	1.45e-08
chr19	57007515	57012737	peak833	5.4877	-0.147882	6.47311	-6.621	4.17e-10	1.46e-08
chr11	61915879	61917803	peak834	4.20396	5.15549	0.284367	4.87112	4.19e-10	1.46e-08
chr11	98955752	98971978	peak835	8.85512	6.78657	9.67201	-2.88544	4.19e-10	1.46e-08
chr7	72583914	72585536	peak836	4.69539	1.45851	5.61677	-4.15826	4.2e-10	1.47e-08
chr4	57324341	57326839	peak837	4.45467	0.868222	5.39334	-4.52512	4.25e-10	1.48e-08
chr18	5608690	5610795	peak838	5.68289	6.59298	2.63406	3.95892	4.33e-10	1.51e-08
chr6	72004253	72008703	peak839	4.22426	5.17647	0.284367	4.89211	4.37e-10	1.52e-08
chr1	82950861	82952134	peak840	4.38733	0.835833	5.32446	-4.48862	4.43e-10	1.54e-08
chr17	14319319	14322332	peak841	4.36904	-0.147882	5.33718	-5.48506	4.45e-10	1.54e-08
chr14	65531945	65536169	peak842	6.73428	7.55653	4.62548	2.93105	4.47e-10	1.55e-08
chr11	85736925	85744833	peak843	4.57722	-0.147882	5.54969	-5.69757	4.47e-10	1.55e-08
chr2	92971855	92974103	peak844	4.202	0.426245	5.14835	-4.7221	4.51e-10	1.56e-08
chr17	29806077	29809160	peak845	4.20555	5.15713	0.284367	4.87276	4.54e-10	1.57e-08
chr7	16958557	16960114	peak846	4.95333	5.87299	1.7469	4.12609	4.58e-10	1.58e-08
chr11	86711187	86712446	peak847	4.00676	-0.147882	4.96568	-5.11356	4.6e-10	1.58e-08
chr12	74763807	74765202	peak848	4.00676	-0.147882	4.96568	-5.11356	4.6e-10	1.58e-08
chr5	14337692	14338408	peak849	4.05528	-0.147882	5.01557	-5.16346	4.63e-10	1.59e-08
chr4	43649347	43652724	peak850	4.49934	5.43641	0.949131	4.48728	4.63e-10	1.59e-08
chr14	15427991	15430235	peak851	4.0332	-0.147882	4.99287	-5.14075	4.68e-10	1.61e-08
chr13	75850518	75852578	peak852	6.10616	6.96546	3.67831	3.28714	4.75e-10	1.63e-08
chr1	170283888	170287763	peak853	4.20158	5.15303	0.284367	4.86866	4.78e-10	1.64e-08
chr14	14899813	14902239	peak854	4.28332	5.23748	0.284367	4.95311	4.86e-10	1.66e-08
chr14	105672358	105673507	peak855	5.62396	6.49021	3.12646	3.36374	5.04e-10	1.72e-08
chr5	17009733	17012395	peak856	5.74768	2.29079	6.68044	-4.38965	5.17e-10	1.76e-08
chr3	90462303	90464678	peak857	4.15488	-0.147882	5.11786	-5.26574	5.18e-10	1.76e-08
chr4	136204343	136207795	peak858	5.86233	6.77386	2.79088	3.98298	5.23e-10	1.78e-08
chr6	17143223	17145278	peak859	4.09845	-0.147882	5.05993	-5.20782	5.23e-10	1.78e-08
chr10	11925985	11929193	peak860	5.23574	6.16285	1.8925	4.27035	5.27e-10	1.79e-08
chr2	104556634	104558633	peak861	4.80346	1.86019	5.70649	-3.8463	5.3e-10	1.8e-08
chr4	9111378	9112740	peak862	3.99068	-0.147882	4.94913	-5.09701	5.33e-10	1.8e-08
chr11	100262807	100265838	peak863	4.28641	0.447837	5.23509	-4.78725	5.4e-10	1.82e-08
chr4	144494889	144497970	peak864	5.12798	6.0415	2.02475	4.01675	5.58e-10	1.88e-08
chr10	42239253	42242019	peak865	5.1978	6.09749	2.30178	3.7957	5.6e-10	1.89e-08
chr18	6702917	6704577	peak866	3.98122	-0.147882	4.93939	-5.08728	5.64e-10	1.9e-08
chr9	67310582	67312594	peak867	5.59536	6.51658	2.36134	4.15525	5.65e-10	1.9e-08
chr12	35888309	35891256	peak868	3.98799	-0.147882	4.94636	-5.09425	5.66e-10	1.9e-08
chr13	96258873	96260858	peak869	4.05653	-0.147882	5.01686	-5.16474	5.7e-10	1.91e-08
chr18	5028188	5029206	peak870	4.27898	5.233	0.284367	4.94863	5.77e-10	1.93e-08
chr8	91160834	91162374	peak871	5.27893	2.56496	6.16457	-3.59961	5.79e-10	1.94e-08
chr10	96844014	96846122	peak872	4.35557	-0.147882	5.32342	-5.4713	5.82e-10	1.95e-08
chr7	141137144	141138235	peak873	4.84992	5.77285	1.58494	4.18791	5.83e-10	1.95e-08
chr13	117233008	117235135	peak874	4.19815	0.447837	5.14353	-4.69569	5.88e-10	1.96e-08
chr10	72449568	72455234	peak875	4.7044	-0.147882	5.67921	-5.82709	5.89e-10	1.96e-08
chr8	85469416	85470454	peak876	6.47459	7.33983	3.98743	3.35239	5.9e-10	1.96e-08
chr2	92516920	92520242	peak877	6.17433	3.84806	7.02281	-3.17475	5.94e-10	1.98e-08
chr3	65238010	65242043	peak878	4.01741	-0.147882	4.97663	-5.12451	5.97e-10	1.98e-08
chr2	108356640	108358319	peak879	4.3249	-0.147882	5.29204	-5.43992	6.03e-10	2e-08
chr1	89416101	89422273	peak880	4.04099	-0.147882	5.00089	-5.14877	6.2e-10	2.06e-08
chr3	36333120	36334151	peak881	3.97441	-0.147882	4.93239	-5.08027	6.22e-10	2.06e-08
chr6	88005727	88008528	peak882	4.17519	-0.147882	5.13869	-5.28657	6.24e-10	2.06e-08
chr4	94404308	94406651	peak883	6.77555	4.7045	7.59277	-2.88827	6.27e-10	2.07e-08
chr5	40011344	40013121	peak884	3.99473	-0.147882	4.9533	-5.10118	6.28e-10	2.07e-08
chr6	30372655	30377659	peak885	4.28257	5.2367	0.284367	4.95234	6.29e-10	2.07e-08
chr10	34622781	34625717	peak886	4.29355	-0.147882	5.25996	-5.40785	6.31e-10	2.08e-08
chr3	64840677	64843037	peak887	4.29355	-0.147882	5.25996	-5.40785	6.31e-10	2.08e-08
chr13	36172128	36176199	peak888	5.26172	2.56496	6.14594	-3.58098	6.53e-10	2.15e-08
chr7	82999097	83000914	peak889	4.5939	5.52391	1.19354	4.33037	6.64e-10	2.18e-08
chr9	14037247	14040293	peak890	4.53503	1.19335	5.46206	-4.26871	6.67e-10	2.19e-08
chr8	45792437	45795252	peak891	4.51638	0.447837	5.47274	-5.0249	6.78e-10	2.22e-08
chr4	55708933	55710366	peak892	5.35926	2.75252	6.23569	-3.48318	6.85e-10	2.24e-08
chr16	33469337	33470002	peak893	4.46894	5.40464	0.949131	4.45551	6.86e-10	2.24e-08
chr1	153082367	153085734	peak894	5.60515	3.0328	6.47847	-3.44567	6.91e-10	2.26e-08
chr12	81962472	81963554	peak895	4.47048	5.40118	1.05612	4.34506	7.01e-10	2.29e-08
chr12	103883428	103887974	peak896	4.16575	5.11596	0.284367	4.83159	7.02e-10	2.29e-08
chr8	90729308	90733282	peak897	4.93224	5.838	1.94913	3.88886	7.2e-10	2.34e-08
chr9	63835485	63842261	peak898	6.23447	2.92618	7.15975	-4.23357	7.26e-10	2.36e-08
chr13	109123672	109130235	peak899	4.17063	5.12101	0.284367	4.83664	7.28e-10	2.36e-08
chr3	51605829	51607074	peak900	3.95796	-0.147882	4.91545	-5.06333	7.32e-10	2.37e-08
chr10	76701755	76711326	peak901	4.14956	5.09919	0.284367	4.81483	7.43e-10	2.41e-08
chr18	61727995	61733577	peak902	7.62992	8.45961	5.46305	2.99657	7.48e-10	2.42e-08
chr2	93621403	93623577	peak903	5.27247	2.33201	6.1753	-3.84329	7.64e-10	2.47e-08
chr10	66985928	66988464	peak904	4.14874	5.09834	0.284367	4.81397	7.65e-10	2.47e-08
chr18	6079485	6081789	peak905	4.14874	5.09834	0.284367	4.81397	7.65e-10	2.47e-08
chr7	28943360	28945711	peak906	5.19172	1.86822	6.1178	-4.24958	7.68e-10	2.47e-08
chr15	49236433	49240024	peak907	5.21923	1.43708	6.16582	-4.72874	7.75e-10	2.49e-08
chr8	85850459	85853124	peak908	4.15121	5.1009	0.284367	4.81653	7.79e-10	2.5e-08
chr19	27139191	27141909	peak909	4.7712	1.63615	5.68666	-4.05051	7.9e-10	2.54e-08
chr8	6779112	6780177	peak910	4.29338	0.426245	5.24308	-4.81683	7.95e-10	2.55e-08
chr6	35062637	35064715	peak911	4.14791	5.09749	0.284367	4.81312	8.15e-10	2.61e-08
chr1	174391740	174393632	peak912	3.94829	-0.147882	4.90548	-5.05336	8.24e-10	2.63e-08
chr13	115428780	115430676	peak913	4.57406	0.852118	5.51833	-4.66621	8.24e-10	2.63e-08
chr10	120812446	120814061	peak914	4.17144	5.12185	0.284367	4.83748	8.24e-10	2.63e-08
chr1	177655393	177656879	peak915	3.99336	-0.147882	4.95189	-5.09977	8.24e-10	2.63e-08
chr19	3792547	3794214	peak916	4.56199	5.50179	0.949131	4.55266	8.26e-10	2.63e-08
chrX	147486882	147490798	peak917	5.02117	5.93624	1.8925	4.04374	8.28e-10	2.64e-08
chr4	115518972	115521047	peak918	4.63965	5.55194	1.55621	3.99573	8.31e-10	2.64e-08
chr4	43760258	43761473	peak919	4.04623	-0.147882	5.00628	-5.15416	8.33e-10	2.65e-08
chr3	93395755	93398187	peak920	5.41043	2.64553	6.3002	-3.65467	8.38e-10	2.66e-08
chr8	98401307	98404331	peak921	4.15203	5.10175	0.284367	4.81738	8.39e-10	2.66e-08
chr11	62574562	62576246	peak922	5.32757	2.75252	6.20114	-3.44862	8.44e-10	2.67e-08
chr1	16650137	16652988	peak923	6.79912	7.62119	4.69167	2.92953	8.45e-10	2.67e-08
chr4	137682666	137684463	peak924	4.47955	5.43962	0.284367	5.15526	8.47e-10	2.68e-08
chr7	63803171	63808247	peak925	5.52359	3.09834	6.38262	-3.28428	8.58e-10	2.71e-08
chr8	125871740	125873469	peak926	3.94133	-0.147882	4.89831	-5.04619	8.66e-10	2.73e-08
chr13	101350584	101353571	peak927	3.95522	-0.147882	4.91262	-5.0605	8.67e-10	2.73e-08
chr17	30717195	30719268	peak928	3.95522	-0.147882	4.91262	-5.0605	8.67e-10	2.73e-08
chr18	24042584	24044187	peak929	5.11136	6.02384	2.02475	3.99909	8.73e-10	2.74e-08
chr1	137489719	137492083	peak930	4.62476	5.55629	1.19354	4.36275	8.73e-10	2.74e-08
chr1	168855948	168857079	peak931	4.06551	-0.147882	5.02609	-5.17397	8.76e-10	2.75e-08
chr9	71638286	71640576	peak932	4.33238	0.868222	5.26549	-4.39727	8.99e-10	2.81e-08
chr15	59330515	59333033	peak933	4.1984	5.14974	0.284367	4.86537	9.01e-10	2.82e-08
chr2	53039438	53040701	peak934	4.22738	5.1797	0.284367	4.89534	9.01e-10	2.82e-08
chr3	98120572	98122694	peak935	4.5534	5.47656	1.28437	4.19219	9.1e-10	2.84e-08
chr16	27396699	27397783	peak936	4.16413	5.11427	0.284367	4.8299	9.11e-10	2.84e-08
chr2	125771885	125775824	peak937	4.16413	5.11427	0.284367	4.8299	9.11e-10	2.84e-08
chr10	83753265	83755344	peak938	6.91765	7.73339	4.85753	2.87586	9.14e-10	2.84e-08
chr19	60601657	60604807	peak939	4.60974	1.15448	5.54243	-4.38794	9.27e-10	2.88e-08
chr11	68151886	68156549	peak940	4.05007	-0.147882	5.01022	-5.1581	9.35e-10	2.9e-08
chr14	54683519	54686056	peak941	4.46696	0.835833	5.40753	-4.5717	9.4e-10	2.91e-08
chr15	76857159	76860911	peak942	6.17235	7.06955	3.31041	3.75913	9.48e-10	2.94e-08
chr4	30661478	30662565	peak943	4.12572	-0.147882	5.08793	-5.23581	9.5e-10	2.94e-08
chr3	38718420	38720493	peak944	5.89016	3.44784	6.75093	-3.30309	9.52e-10	2.94e-08
chr5	147734607	147736118	peak945	4.46592	1.19335	5.38927	-4.19592	9.56e-10	2.95e-08
chr6	115597628	115602514	peak946	6.53699	7.40213	4.05086	3.35127	9.63e-10	2.97e-08
chr8	71071023	71072095	peak947	5.6928	6.55467	3.23967	3.315	9.65e-10	2.97e-08
chr7	117796924	117800347	peak948	5.24542	2.1479	6.15858	-4.01068	9.67e-10	2.98e-08
chr18	38309641	38311670	peak949	4.31345	0.852118	5.24643	-4.39431	9.72e-10	2.99e-08
chr6	84324990	84331050	peak950	4.55095	-0.147882	5.52291	-5.67079	9.73e-10	2.99e-08
chr15	73419391	73431406	peak951	4.13319	5.08223	0.284367	4.79787	9.77e-10	3e-08
chr1	56474962	56477406	peak952	3.96211	-0.147882	4.91972	-5.0676	1.01e-09	3.09e-08
chr11	105302982	105307940	peak953	5.03233	1.82762	5.95189	-4.12427	1.02e-09	3.11e-08
chr2	84627449	84629861	peak954	4.00812	-0.147882	4.96708	-5.11496	1.02e-09	3.13e-08
chr9	60364088	60367688	peak955	3.96071	-0.147882	4.91828	-5.06616	1.02e-09	3.13e-08
chr12	80072351	80073768	peak956	3.92449	-0.147882	4.88096	-5.02884	1.03e-09	3.15e-08
chr11	109662826	109668588	peak957	6.75359	7.64303	3.99281	3.65022	1.05e-09	3.21e-08
chr7	137399295	137403153	peak958	4.21484	5.16674	0.284367	4.88237	1.05e-09	3.21e-08
chr3	75751333	75753650	peak959	5.58011	6.45136	3.03011	3.42125	1.06e-09	3.22e-08
chr10	116797778	116800508	peak960	5.84009	6.7502	2.79088	3.95931	1.06e-09	3.23e-08
chr17	43074854	43076738	peak961	4.18111	-0.147882	5.14476	-5.29264	1.06e-09	3.23e-08
chr2	6278063	6282078	peak962	5.6542	6.56242	2.63406	3.92836	1.09e-09	3.31e-08
chr14	66728892	66731709	peak963	6.79554	4.52264	7.63798	-3.11535	1.12e-09	3.4e-08
chr9	102709411	102710856	peak964	4.63135	1.41533	5.55155	-4.13623	1.13e-09	3.41e-08
chrX	106336300	106338943	peak965	7.32293	8.19789	4.73257	3.46532	1.13e-09	3.42e-08
chr6	113471147	113475182	peak966	4.1976	5.14891	0.284367	4.86455	1.13e-09	3.42e-08
chr4	4913853	4915791	peak967	4.7085	-0.147882	5.68338	-5.83127	1.13e-09	3.42e-08
chr15	64252479	64254230	peak968	5.07397	2.44247	5.9526	-3.51013	1.16e-09	3.48e-08
chr13	53006526	53012334	peak969	4.12818	5.07705	0.284367	4.79268	1.16e-09	3.5e-08
chr4	26280689	26282336	peak970	4.14644	-0.147882	5.1092	-5.25708	1.17e-09	3.5e-08
chr9	14016948	14028210	peak971	4.29901	-0.147882	5.26555	-5.41343	1.17e-09	3.51e-08
chr3	103483378	103490924	peak972	4.51911	0.447837	5.47555	-5.02771	1.18e-09	3.53e-08
chr2	24333294	24338156	peak973	6.00666	3.07771	6.90869	-3.83098	1.21e-09	3.61e-08
chr3	93344800	93346178	peak974	5.36351	2.45851	6.26384	-3.80533	1.21e-09	3.63e-08
chr13	104961593	104962992	peak975	4.13485	5.08396	0.284367	4.79959	1.21e-09	3.63e-08
chr1	152332258	152337560	peak976	7.14642	5.13752	7.95504	-2.81752	1.22e-09	3.65e-08
chr3	148608398	148609453	peak977	4.18016	5.13086	0.284367	4.84649	1.23e-09	3.67e-08
chr10	43760814	43765905	peak978	5.07559	2.16103	5.9766	-3.81557	1.24e-09	3.69e-08
chr4	128469943	128474500	peak979	4.11494	5.06332	0.284367	4.77895	1.24e-09	3.69e-08
chr3	15006948	15009229	peak980	4.05271	-0.147882	5.01293	-5.16081	1.25e-09	3.73e-08
chr4	8868991	8873757	peak981	4.45229	1.19335	5.37489	-4.18154	1.26e-09	3.76e-08
chr5	35114029	35116918	peak982	4.76731	5.68558	1.58494	4.10063	1.27e-09	3.77e-08
chr5	51431341	51434074	peak983	5.10239	2.04702	6.0129	-3.96588	1.27e-09	3.77e-08
chr17	44299067	44300370	peak984	4.88673	2.17405	5.77226	-3.59822	1.28e-09	3.8e-08
chr2	128657279	128660506	peak985	5.51511	6.39753	2.83968	3.55785	1.28e-09	3.8e-08
chr6	127658005	127659041	peak986	3.94552	-0.147882	4.90263	-5.05051	1.29e-09	3.82e-08
chr11	112304415	112306218	peak987	5.79928	6.64683	3.48139	3.16544	1.29e-09	3.82e-08
chr10	58332368	58334923	peak988	4.66601	5.63099	0.284367	5.34662	1.29e-09	3.82e-08
chr7	116635049	116638245	peak989	4.39062	5.34812	0.284367	5.06375	1.3e-09	3.82e-08
chr4	43754622	43756219	peak990	4.11092	-0.147882	5.07273	-5.22062	1.3e-09	3.82e-08
chr7	82826358	82829940	peak991	8.21427	9.02085	6.21969	2.80116	1.3e-09	3.82e-08
chr6	86210175	86212667	peak992	5.04269	1.99663	5.9526	-3.95597	1.31e-09	3.85e-08
chr1	127582515	127586156	peak993	6.95451	4.93672	7.76439	-2.82767	1.34e-09	3.93e-08
chr14	70512779	70517933	peak994	5.69179	6.59714	2.7146	3.88254	1.34e-09	3.93e-08
chrX	132435527	132437304	peak995	3.99205	-0.147882	4.95054	-5.09843	1.35e-09	3.96e-08
chr2	166734481	166737227	peak996	4.55568	5.48376	1.19354	4.29023	1.35e-09	3.96e-08
chr2	50732215	50735324	peak997	3.92168	-0.147882	4.87806	-5.02595	1.37e-09	4e-08
chr8	81804828	81806490	peak998	6.56724	7.45961	3.76906	3.69055	1.37e-09	4e-08
chr2	133915518	133917756	peak999	4.60098	1.19335	5.53135	-4.338	1.37e-09	4.01e-08
chr11	31515927	31518984	peak1000	4.37826	0.426245	5.33088	-4.90464	1.37e-09	4.01e-08
chr13	40744135	40747854	peak1001	3.9003	-0.147882	4.85602	-5.0039	1.38e-09	4.01e-08
chr4	63370692	63372884	peak1002	5.8906	3.70675	6.72241	-3.01566	1.38e-09	4.02e-08
chr8	129859402	129860590	peak1003	4.09217	5.03972	0.284367	4.75536	1.42e-09	4.13e-08
chr1	63742750	63744157	peak1004	4.637	1.64553	5.54332	-3.89779	1.42e-09	4.13e-08
chr9	63736330	63739402	peak1005	5.09071	1.82762	6.01355	-4.18592	1.43e-09	4.14e-08
chr12	16052551	16054073	peak1006	6.47672	7.32836	4.12157	3.20679	1.43e-09	4.15e-08
chr9	58594981	58598345	peak1007	4.08961	-0.147882	5.05086	-5.19874	1.43e-09	4.15e-08
chr11	63061372	63068267	peak1008	5.21593	6.13471	2.02475	4.10996	1.43e-09	4.15e-08
chr14	15268841	15270496	peak1009	4.74739	1.45851	5.67163	-4.21312	1.44e-09	4.17e-08
chr17	35157611	35164109	peak1010	4.40822	5.34109	0.949131	4.39196	1.45e-09	4.19e-08
chr14	37773738	37776757	peak1011	4.64322	5.56482	1.40247	4.16235	1.45e-09	4.2e-08
chr14	76383642	76387794	peak1012	5.18181	6.08601	2.22148	3.86453	1.46e-09	4.22e-08
chr2	94179169	94180952	peak1013	4.19681	5.14809	0.284367	4.86372	1.46e-09	4.22e-08
chr9	54549864	54552344	peak1014	4.14461	5.09407	0.284367	4.8097	1.47e-09	4.22e-08
chr17	67978025	67979486	peak1015	5.74708	2.95663	6.63885	-3.68223	1.5e-09	4.31e-08
chr18	15191006	15192207	peak1016	5.48752	6.39023	2.54875	3.84148	1.5e-09	4.31e-08
chr4	119286075	119287998	peak1017	5.43891	6.34397	2.46602	3.87795	1.5e-09	4.31e-08
chr3	80817210	80818367	peak1018	4.34878	0.447837	5.29967	-4.85183	1.52e-09	4.35e-08
chr7	117208431	117210001	peak1019	4.10902	5.05719	0.284367	4.77282	1.52e-09	4.37e-08
chr1	186083813	186086262	peak1020	3.89744	-0.147882	4.85307	-5.00095	1.53e-09	4.39e-08
chr11	97229092	97230473	peak1021	4.41303	5.34613	0.949131	4.397	1.54e-09	4.39e-08
chr12	36089368	36092010	peak1022	4.849	0.868222	5.80257	-4.93435	1.54e-09	4.39e-08
chr9	57175287	57176910	peak1023	4.72543	5.65149	1.40247	4.24901	1.56e-09	4.44e-08
chr19	3664467	3671173	peak1024	7.32747	8.23549	4.31041	3.92508	1.57e-09	4.49e-08
chr2	121800831	121802805	peak1025	4.09645	5.04416	0.284367	4.75979	1.59e-09	4.51e-08
chr3	66011081	66014975	peak1026	5.209	2.54506	6.09044	-3.54537	1.6e-09	4.54e-08
chr7	75021595	75023847	peak1027	4.95579	1.87621	5.86783	-3.99163	1.61e-09	4.58e-08
chr16	8794587	8797924	peak1028	5.00781	5.92207	1.8925	4.02957	1.62e-09	4.61e-08
chr15	71678711	71685961	peak1029	5.13807	2.44247	6.02219	-3.57972	1.63e-09	4.62e-08
chr10	4712047	4713582	peak1030	5.07013	2.42624	5.94984	-3.52359	1.63e-09	4.62e-08
chr2	59040261	59042343	peak1031	4.07513	5.02204	0.284367	4.73768	1.64e-09	4.64e-08
chr9	122271746	122275719	peak1032	7.11488	7.92692	5.08161	2.84531	1.65e-09	4.67e-08
chr11	20549250	20552046	peak1033	6.33673	7.22345	3.60971	3.61374	1.67e-09	4.73e-08
chr14	102227809	102230300	peak1034	5.595	2.93002	6.47653	-3.54651	1.68e-09	4.73e-08
chr16	50839359	50840394	peak1035	3.8931	-0.147882	4.8486	-4.99648	1.69e-09	4.78e-08
chr18	38598849	38601727	peak1036	5.09411	6.00551	2.02475	3.98076	1.71e-09	4.81e-08
chr4	116417073	116424784	peak1037	5.96666	2.68697	6.8904	-4.20343	1.72e-09	4.85e-08
chr1	58407532	58411788	peak1038	5.83899	3.50501	6.68832	-3.1833	1.73e-09	4.86e-08
chr2	38410548	38412691	peak1039	4.09046	5.03794	0.284367	4.75358	1.74e-09	4.87e-08
chr15	80679561	80683322	peak1040	4.84678	5.76009	1.7469	4.01318	1.76e-09	4.93e-08
chr12	66482462	66483496	peak1041	4.4082	1.16755	5.3298	-4.16224	1.78e-09	4.98e-08
chr6	72935640	72937751	peak1042	5.72931	6.63201	2.79088	3.84112	1.78e-09	4.99e-08
chr2	163114085	163115887	peak1043	4.09731	5.04505	0.284367	4.76068	1.8e-09	5.03e-08
chr15	100438639	100442025	peak1044	3.87278	-0.147882	4.82764	-4.97552	1.83e-09	5.11e-08
chr6	29023134	29024719	peak1045	4.75623	1.66409	5.66905	-4.00496	1.84e-09	5.14e-08
chr6	145534962	145537893	peak1046	5.34538	6.23593	2.57065	3.66528	1.84e-09	5.14e-08
chr12	85725104	85727447	peak1047	4.01206	-0.147882	4.97113	-5.11902	1.85e-09	5.17e-08
chr10	26835831	26838892	peak1048	5.47324	2.6687	6.36611	-3.69741	1.86e-09	5.17e-08
chr2	35201189	35202790	peak1049	4.18701	-0.147882	5.15081	-5.29869	1.9e-09	5.28e-08
chr16	58701487	58706067	peak1050	7.40369	5.46617	8.20189	-2.73573	1.91e-09	5.3e-08
chr11	99873161	99877718	peak1051	5.66259	3.43708	6.49947	-3.06239	1.91e-09	5.31e-08
chr12	79968294	79970004	peak1052	4.75404	5.65716	1.80941	3.84774	1.92e-09	5.33e-08
chr11	77706130	77708669	peak1053	3.86544	-0.147882	4.82007	-4.96795	1.93e-09	5.34e-08
chr13	47053621	47056357	peak1054	3.86544	-0.147882	4.82007	-4.96795	1.93e-09	5.34e-08
chr3	101331610	101333958	peak1055	3.86544	-0.147882	4.82007	-4.96795	1.93e-09	5.34e-08
chr5	38350416	38352071	peak1056	3.86544	-0.147882	4.82007	-4.96795	1.93e-09	5.34e-08
chr16	95980562	95982141	peak1057	4.6118	1.64553	5.51642	-3.87089	1.95e-09	5.39e-08
chr18	62820909	62824496	peak1058	6.53017	7.35147	4.42861	2.92285	1.97e-09	5.43e-08
chr3	37341422	37342772	peak1059	4.72852	5.64449	1.58494	4.05955	1.97e-09	5.43e-08
chr16	23401636	23404569	peak1060	6.07899	3.98417	6.89939	-2.91522	1.99e-09	5.48e-08
chr13	100259462	100261688	peak1061	4.07166	5.01844	0.284367	4.73407	1.99e-09	5.48e-08
chr2	161394388	161399046	peak1062	6.38843	4.34181	7.20233	-2.86052	1.99e-09	5.48e-08
chr7	134272216	134274055	peak1063	4.12567	5.07445	0.284367	4.79008	2e-09	5.48e-08
chr2	99873002	99874191	peak1064	4.49473	1.19335	5.41964	-4.2263	2e-09	5.48e-08
chr3	81714533	81715201	peak1065	4.55321	1.41533	5.46884	-4.05352	2.02e-09	5.52e-08
chr5	54463433	54464987	peak1066	4.07773	5.02474	0.284367	4.74037	2.05e-09	5.61e-08
chr5	134703704	134704850	peak1067	4.07773	5.02474	0.284367	4.74037	2.05e-09	5.61e-08
chr6	147143588	147146023	peak1068	4.34528	1.16755	5.26327	-4.09572	2.06e-09	5.62e-08
chr2	58405836	58408965	peak1069	7.10154	7.90941	5.09794	2.81148	2.06e-09	5.63e-08
chr11	64913172	64915563	peak1070	4.55754	5.48572	1.19354	4.29219	2.07e-09	5.65e-08
chr5	147802182	147806617	peak1071	4.41996	-0.147882	5.38922	-5.5371	2.09e-09	5.68e-08
chr8	63804446	63806413	peak1072	5.02019	5.92677	2.02475	3.90203	2.12e-09	5.76e-08
chr18	36545397	36553483	peak1073	5.55606	2.92618	6.43455	-3.50836	2.12e-09	5.76e-08
chr10	7652524	7657832	peak1074	6.94507	7.85187	3.94643	3.90543	2.12e-09	5.77e-08
chr9	63758633	63760835	peak1075	4.50168	-0.147882	5.47265	-5.62053	2.13e-09	5.77e-08
chr1	152621795	152622704	peak1076	5.1992	2.19973	6.10606	-3.90633	2.14e-09	5.8e-08
chr13	100254361	100256143	peak1077	4.27956	5.2336	0.284367	4.94923	2.14e-09	5.81e-08
chr1	89554804	89557398	peak1078	4.057	5.00323	0.284367	4.71887	2.15e-09	5.83e-08
chr6	92940758	92942392	peak1079	3.91175	-0.147882	4.86783	-5.01571	2.17e-09	5.86e-08
chr17	3281775	3283298	peak1080	5.95476	6.81713	3.49659	3.32054	2.18e-09	5.9e-08
chr17	60562660	60563688	peak1081	4.11711	-0.147882	5.07909	-5.22697	2.22e-09	5.99e-08
chr11	82006590	82009642	peak1082	3.88734	-0.147882	4.84266	-4.99054	2.22e-09	5.99e-08
chr2	62646658	62647629	peak1083	3.93576	-0.147882	4.89257	-5.04046	2.22e-09	5.99e-08
chr15	58368453	58372305	peak1084	3.85807	-0.147882	4.81246	-4.96034	2.27e-09	6.1e-08
chr4	134807926	134813712	peak1085	8.68695	9.44755	6.97764	2.46991	2.27e-09	6.1e-08
chr5	83128054	83128953	peak1086	4.08947	0.426245	5.03138	-4.60514	2.28e-09	6.13e-08
chr1	140492205	140497411	peak1087	5.84097	6.68728	3.53409	3.15319	2.29e-09	6.16e-08
chr15	26361297	26363197	peak1088	4.02139	-0.147882	4.98072	-5.12861	2.3e-09	6.18e-08
chr8	25312928	25317907	peak1089	3.88586	-0.147882	4.84114	-4.98902	2.31e-09	6.18e-08
chrX	100845753	100849235	peak1090	4.11072	0.426245	5.05349	-4.62725	2.32e-09	6.21e-08
chr3	36108636	36110869	peak1091	4.19981	-0.147882	5.16394	-5.31182	2.32e-09	6.21e-08
chr7	35810302	35813043	peak1092	4.14296	5.09235	0.284367	4.80799	2.34e-09	6.26e-08
chr13	78836685	78838760	peak1093	4.69384	1.63615	5.6045	-3.96835	2.35e-09	6.28e-08
chr16	32345054	32346919	peak1094	4.79935	5.69733	1.92685	3.77047	2.36e-09	6.3e-08
chr17	30239862	30240983	peak1095	4.23174	5.16999	0.654703	4.51529	2.37e-09	6.32e-08
chr15	11760085	11761281	peak1096	5.01424	1.15448	5.96368	-4.8092	2.38e-09	6.33e-08
chr19	40535770	40539602	peak1097	9.12349	9.88101	7.4311	2.44991	2.39e-09	6.35e-08
chr10	96794898	96798214	peak1098	5.52725	3.18051	6.37798	-3.19747	2.39e-09	6.35e-08
chr2	50296878	50298422	peak1099	4.3671	0.868222	5.30184	-4.43361	2.39e-09	6.35e-08
chr6	82802467	82809255	peak1100	5.84388	3.10854	6.73127	-3.62273	2.39e-09	6.35e-08
chr2	160927610	160931749	peak1101	5.54259	6.39815	3.15081	3.24734	2.42e-09	6.4e-08
chr18	12475742	12481262	peak1102	3.94687	-0.147882	4.90402	-5.0519	2.44e-09	6.45e-08
chr16	56654704	56656848	peak1103	5.39181	2.65484	6.27934	-3.6245	2.44e-09	6.45e-08
chr13	36786025	36790828	peak1104	5.00604	2.01121	5.91258	-3.90138	2.48e-09	6.55e-08
chr15	86049279	86052480	peak1105	4.21248	5.1643	0.284367	4.87993	2.48e-09	6.56e-08
chr2	135074757	135077371	peak1106	4.20687	-0.147882	5.17118	-5.31906	2.5e-09	6.59e-08
chr2	48375476	48376770	peak1107	6.61669	7.42279	4.62548	2.7973	2.5e-09	6.59e-08
chr12	30690443	30692045	peak1108	4.34842	5.27838	0.949131	4.32925	2.51e-09	6.62e-08
chr2	132681868	132683073	peak1109	4.26553	5.21912	0.284367	4.93475	2.52e-09	6.64e-08
chr5	106054881	106056859	peak1110	4.77677	1.41533	5.70482	-4.28949	2.57e-09	6.76e-08
chr9	24845482	24848598	peak1111	6.04358	3.844	6.87732	-3.03332	2.58e-09	6.79e-08
chr10	82555963	82559732	peak1112	4.20064	5.13752	0.654703	4.48282	2.59e-09	6.79e-08
chr16	32852970	32855300	peak1113	4.19521	5.14644	0.284367	4.86207	2.6e-09	6.82e-08
chr11	19838007	19843002	peak1114	4.59197	5.51065	1.40247	4.10818	2.64e-09	6.92e-08
chr10	84519533	84521543	peak1115	3.84023	-0.147882	4.79404	-4.94192	2.65e-09	6.93e-08
chr11	94001427	94007903	peak1116	5.11285	1.65484	6.04567	-4.39083	2.65e-09	6.93e-08
chr5	141294019	141298947	peak1117	5.20275	6.1059	2.25763	3.84828	2.67e-09	6.98e-08
chr16	32801814	32808944	peak1118	5.50656	2.2848	6.42709	-4.14229	2.69e-09	7.02e-08
chr15	8883885	8886390	peak1119	3.9826	-0.147882	4.94082	-5.0887	2.7e-09	7.03e-08
chrX	158456414	158457326	peak1120	4.0333	4.97862	0.284367	4.69426	2.7e-09	7.03e-08
chr13	19481100	19484047	peak1121	4.6021	5.52137	1.40247	4.11889	2.7e-09	7.04e-08
chr2	165836344	165838131	peak1122	6.93312	7.73133	4.99555	2.73578	2.72e-09	7.08e-08
chr2	34404507	34406816	peak1123	4.10648	5.05455	0.284367	4.77019	2.74e-09	7.13e-08
chr17	4945384	4947413	peak1124	4.58616	1.64553	5.48901	-3.84348	2.75e-09	7.14e-08
chr19	21151164	21153656	peak1125	4.04365	-0.147882	5.00362	-5.1515	2.76e-09	7.15e-08
chr7	128104393	128112426	peak1126	6.39152	7.2069	4.33404	2.87287	2.76e-09	7.15e-08
chr14	79914652	79920019	peak1127	6.29865	7.11949	4.20057	2.91892	2.77e-09	7.16e-08
chr16	58429551	58430365	peak1128	3.83725	-0.147882	4.79096	-4.93884	2.77e-09	7.17e-08
chr19	42418386	42419513	peak1129	3.83725	-0.147882	4.79096	-4.93884	2.77e-09	7.17e-08
chr16	34515925	34517181	peak1130	4.72035	5.63583	1.58494	4.05089	2.78e-09	7.18e-08
chr10	18595222	18597016	peak1131	3.82972	-0.147882	4.78319	-4.93107	2.79e-09	7.18e-08
chr13	64478307	64479992	peak1132	3.82972	-0.147882	4.78319	-4.93107	2.79e-09	7.18e-08
chr9	9268263	9269957	peak1133	3.82972	-0.147882	4.78319	-4.93107	2.79e-09	7.18e-08
chr3	59857117	59858066	peak1134	5.60039	3.09492	6.46741	-3.37249	2.8e-09	7.2e-08
chr2	18858963	18861230	peak1135	4.89948	5.80684	1.8925	3.91433	2.81e-09	7.22e-08
chr4	10831838	10833377	peak1136	4.0833	-0.147882	5.04437	-5.19226	2.81e-09	7.23e-08
chr1	140407515	140409429	peak1137	6.57104	4.65947	7.3653	-2.70583	2.85e-09	7.3e-08
chr18	61101464	61104456	peak1138	4.30927	0.447837	5.25877	-4.81093	2.85e-09	7.3e-08
chr13	63871147	63874333	peak1139	4.12141	0.447837	5.06374	-4.6159	2.86e-09	7.32e-08
chr10	98122986	98125859	peak1140	3.86986	-0.147882	4.82463	-4.97251	2.87e-09	7.33e-08
chr1	61258836	61261476	peak1141	4.22721	0.835833	5.15678	-4.32094	2.91e-09	7.43e-08
chr5	145688848	145693980	peak1142	7.42529	8.2569	5.24302	3.01388	2.91e-09	7.43e-08
chr17	26660367	26663056	peak1143	6.20407	3.83992	7.05669	-3.21676	2.91e-09	7.43e-08
chr6	5458711	5461198	peak1144	6.51933	4.28064	7.35777	-3.07713	2.99e-09	7.62e-08
chr14	48826663	48828951	peak1145	4.33127	5.26037	0.949131	4.31124	2.99e-09	7.62e-08
chr13	29760703	29763859	peak1146	5.68528	6.58485	2.79088	3.79397	2.99e-09	7.62e-08
chr1	167809340	167810881	peak1147	4.01464	4.95923	0.284367	4.67487	3.03e-09	7.7e-08
chr14	102132119	102133961	peak1148	4.05084	4.99684	0.284367	4.71247	3.03e-09	7.71e-08
chr11	112859504	112864917	peak1149	5.27849	2.31449	6.18294	-3.86845	3.04e-09	7.71e-08
chr3	92382562	92384431	peak1150	6.44766	4.09663	7.29885	-3.20222	3.04e-09	7.71e-08
chr18	6110744	6112868	peak1151	4.03865	4.98417	0.284367	4.69981	3.07e-09	7.78e-08
chr6	30055342	30059427	peak1152	6.70008	7.50981	4.68334	2.82647	3.07e-09	7.78e-08
chr12	101178823	101181981	peak1153	4.14213	5.0915	0.284367	4.80713	3.08e-09	7.78e-08
chr5	30798984	30800857	peak1154	4.14213	5.0915	0.284367	4.80713	3.08e-09	7.78e-08
chr3	36103404	36104503	peak1155	4.10221	-0.147882	5.0638	-5.21168	3.09e-09	7.8e-08
chr18	21439585	21442894	peak1156	7.15289	7.95744	5.17233	2.78511	3.09e-09	7.81e-08
chr7	107517097	107518381	peak1157	4.05963	5.00597	0.284367	4.7216	3.14e-09	7.93e-08
chr11	106297979	106303783	peak1158	5.07655	5.96709	2.30178	3.66531	3.16e-09	7.95e-08
chr11	119727437	119733341	peak1159	4.01373	4.95829	0.284367	4.67393	3.19e-09	8.02e-08
chr1	183053999	183057668	peak1160	6.18986	7.01669	4.0457	2.97099	3.2e-09	8.04e-08
chr1	82997256	82998677	peak1161	4.18308	0.835833	5.1104	-4.27457	3.2e-09	8.05e-08
chr1	153313048	153315049	peak1162	5.78608	3.65947	6.61065	-2.95117	3.21e-09	8.05e-08
chr6	84909268	84910078	peak1163	5.31206	6.1788	2.80941	3.36939	3.22e-09	8.09e-08
chr10	59126656	59132170	peak1164	3.94275	-0.147882	4.89977	-5.04766	3.23e-09	8.09e-08
chr10	69218142	69221961	peak1165	5.60213	6.44869	3.2931	3.15559	3.23e-09	8.09e-08
chr12	82788271	82793584	peak1166	6.41466	3.44784	7.31932	-3.87148	3.28e-09	8.22e-08
chr9	13390887	13392877	peak1167	5.11211	6.02464	2.02475	3.99989	3.29e-09	8.24e-08
chr8	123984681	123986542	peak1168	4.26224	0.835833	5.19354	-4.3577	3.32e-09	8.3e-08
chr2	155567898	155570053	peak1169	4.66868	1.85212	5.56248	-3.71036	3.41e-09	8.52e-08
chr15	100604771	100609659	peak1170	5.81894	3.24906	6.69203	-3.44297	3.42e-09	8.53e-08
chr14	70772139	70773832	peak1171	3.81914	-0.147882	4.77226	-4.92015	3.46e-09	8.6e-08
chr15	37010540	37012455	peak1172	3.81914	-0.147882	4.77226	-4.92015	3.46e-09	8.6e-08
chr5	64932623	64934095	peak1173	3.81914	-0.147882	4.77226	-4.92015	3.46e-09	8.6e-08
chr1	121416897	121418757	peak1174	4.21499	0.868222	5.14229	-4.27407	3.49e-09	8.67e-08
chr10	4737161	4738848	peak1175	6.32828	3.95286	7.1821	-3.22924	3.52e-09	8.74e-08
chr3	83321616	83322898	peak1176	5.60865	3.3799	6.44591	-3.06601	3.53e-09	8.75e-08
chr4	53339488	53341523	peak1177	4.78413	1.83583	5.68751	-3.85168	3.59e-09	8.89e-08
chr14	32669826	32671589	peak1178	5.49631	2.83583	6.37745	-3.54162	3.6e-09	8.92e-08
chr11	6456477	6460387	peak1179	4.04996	4.99592	0.284367	4.71156	3.65e-09	9.03e-08
chr6	82746975	82749062	peak1180	4.04996	4.99592	0.284367	4.71156	3.65e-09	9.03e-08
chr6	8781433	8783466	peak1181	5.09795	2.19335	5.99825	-3.80491	3.66e-09	9.03e-08
chr9	52178745	52180061	peak1182	3.96625	-0.147882	4.92398	-5.07186	3.67e-09	9.06e-08
chr13	35952339	35953449	peak1183	4.74702	5.66409	1.58494	4.07915	3.69e-09	9.1e-08
chr2	5350296	5352004	peak1184	3.80387	-0.147882	4.75649	-4.90437	3.69e-09	9.1e-08
chr4	105766183	105769733	peak1185	3.80387	-0.147882	4.75649	-4.90437	3.69e-09	9.1e-08
chr5	105582367	105583680	peak1186	4.1585	-0.147882	5.12157	-5.26945	3.72e-09	9.15e-08
chr10	62589947	62592692	peak1187	3.87718	-0.147882	4.83218	-4.98006	3.74e-09	9.19e-08
chr14	29892604	29897282	peak1188	7.21987	5.31081	8.01375	-2.70294	3.76e-09	9.24e-08
chr10	98898217	98901427	peak1189	6.49726	4.20888	7.34149	-3.13261	3.77e-09	9.24e-08
chr1	137457016	137459207	peak1190	4.16479	5.10005	0.654703	4.44534	3.78e-09	9.26e-08
chr1	36930795	36933146	peak1191	3.9939	4.93767	0.284367	4.65331	3.8e-09	9.29e-08
chr12	30628754	30630978	peak1192	3.9939	4.93767	0.284367	4.65331	3.8e-09	9.29e-08
chr8	46671976	46673054	peak1193	3.97302	-0.147882	4.93096	-5.07884	3.8e-09	9.29e-08
chr2	102907116	102910615	peak1194	4.08702	5.03438	0.284367	4.75001	3.81e-09	9.31e-08
chr3	36083148	36084677	peak1195	3.81457	-0.147882	4.76753	-4.91542	3.87e-09	9.44e-08
chr8	131173851	131175095	peak1196	3.81457	-0.147882	4.76753	-4.91542	3.87e-09	9.44e-08
chr1	92633763	92638190	peak1197	5.98827	6.89018	3.06112	3.82905	3.9e-09	9.5e-08
chr7	134274708	134276209	peak1198	4.16561	5.1009	0.654703	4.44619	3.92e-09	9.55e-08
chr15	62220618	62222499	peak1199	4.01456	0.426245	4.9533	-4.52706	3.94e-09	9.59e-08
chr4	108557773	108560169	peak1200	5.79846	3.65947	6.62462	-2.96514	3.94e-09	9.59e-08
chr11	94610206	94612800	peak1201	3.90176	-0.147882	4.85753	-5.00541	3.95e-09	9.6e-08
chr19	30198098	30201377	peak1202	6.59374	4.63642	7.3949	-2.75848	3.99e-09	9.68e-08
chr9	40868560	40871404	peak1203	4.19539	5.14663	0.284367	4.86226	4.01e-09	9.73e-08
chr11	18818768	18819890	peak1204	4.2294	5.16755	0.654703	4.51285	4.02e-09	9.75e-08
chr7	96363945	96366775	peak1205	4.03062	4.97584	0.284367	4.69147	4.08e-09	9.88e-08
chr13	100271861	100274597	peak1206	4.76399	5.67201	1.7469	3.92511	4.08e-09	9.88e-08
chr8	113128875	113130044	peak1207	4.56804	1.43708	5.48325	-4.04617	4.09e-09	9.9e-08
chr17	26043791	26046220	peak1208	3.99756	4.94149	0.284367	4.65712	4.13e-09	9.99e-08
chr12	16892382	16894822	peak1209	3.7931	-0.147882	4.74535	-4.89323	4.15e-09	1e-07
chr3	14786237	14789257	peak1210	3.7931	-0.147882	4.74535	-4.89323	4.15e-09	1e-07
chr11	114539977	114542866	peak1211	6.14667	7.05135	3.17936	3.87199	4.21e-09	1.02e-07
chr9	95725555	95729285	peak1212	3.8432	-0.147882	4.79711	-4.94499	4.24e-09	1.02e-07
chr12	117553519	117557031	peak1213	7.53179	8.41486	4.84867	3.56619	4.25e-09	1.02e-07
chr11	52145729	52153126	peak1214	5.98735	3.72012	6.82914	-3.10902	4.35e-09	1.04e-07
chr7	151719550	151722354	peak1215	7.21767	8.03351	5.15678	2.87674	4.35e-09	1.04e-07
chr12	35951340	35953821	peak1216	4.86759	1.63615	5.78866	-4.15251	4.36e-09	1.05e-07
chr8	87170643	87171923	peak1217	3.78535	-0.147882	4.73734	-4.88522	4.41e-09	1.06e-07
chr18	6467705	6472984	peak1218	7.25279	8.03368	5.42561	2.60806	4.47e-09	1.07e-07
chr4	149763506	149764653	peak1219	4.40044	1.15448	5.32232	-4.16784	4.49e-09	1.07e-07
chr9	65587690	65594966	peak1220	6.61159	7.4665	4.22594	3.24056	4.49e-09	1.07e-07
chr5	103121743	103123692	peak1221	3.97471	4.91772	0.284367	4.63336	4.5e-09	1.08e-07
chr4	55053474	55056396	peak1222	5.64133	6.53768	2.79088	3.74679	4.51e-09	1.08e-07
chr5	32509537	32514617	peak1223	6.64804	4.6022	7.46182	-2.85962	4.54e-09	1.08e-07
chr13	97345486	97346547	peak1224	4.30078	5.22833	0.949131	4.2792	4.55e-09	1.08e-07
chr15	66932083	66935504	peak1225	6.01318	3.69776	6.86045	-3.16269	4.58e-09	1.09e-07
chr10	127117734	127120775	peak1226	5.71445	6.55131	3.48901	3.0623	4.61e-09	1.1e-07
chr3	79051350	79054479	peak1227	5.31841	6.21549	2.45809	3.75741	4.61e-09	1.1e-07
chr19	4669997	4674241	peak1228	5.30014	2.56989	6.18712	-3.61723	4.62e-09	1.1e-07
chr9	122281131	122284683	peak1229	5.41717	6.32129	2.45809	3.8632	4.64e-09	1.1e-07
chr4	63015046	63019192	peak1230	4.45066	-0.147882	5.42057	-5.56845	4.74e-09	1.12e-07
chr1	157377461	157381486	peak1231	6.25661	4.24906	7.06504	-2.81599	4.75e-09	1.13e-07
chr2	75468723	75473235	peak1232	4.34947	1.16755	5.26771	-4.10016	4.77e-09	1.13e-07
chr12	33703041	33707086	peak1233	4.27588	-0.147882	5.24187	-5.38975	4.8e-09	1.14e-07
chr15	78642897	78647345	peak1234	4.77108	1.82762	5.67412	-3.8465	4.81e-09	1.14e-07
chr1	130293818	130295700	peak1235	5.3785	6.23795	2.94913	3.28882	4.85e-09	1.15e-07
chr7	29449958	29453016	peak1236	4.24908	-0.147882	5.21443	-5.36231	4.87e-09	1.15e-07
chr10	82466491	82468729	peak1237	3.97657	4.91966	0.284367	4.63529	4.87e-09	1.15e-07
chr7	19506040	19507433	peak1238	5.29349	2.67329	6.17112	-3.49783	4.87e-09	1.15e-07
chr1	172155669	172157052	peak1239	4.20921	0.868222	5.13621	-4.26798	4.89e-09	1.15e-07
chr9	100575565	100576849	peak1240	4.75398	5.64858	1.92685	3.72172	4.92e-09	1.16e-07
chr19	10099026	10101168	peak1241	4.99724	5.90228	2.02475	3.87753	4.95e-09	1.16e-07
chr1	170976486	170978342	peak1242	6.74232	7.56652	4.61855	2.94797	4.96e-09	1.17e-07
chr5	147061985	147063832	peak1243	6.0422	6.8919	3.7049	3.187	4.97e-09	1.17e-07
chr3	65707500	65710647	peak1244	6.85886	4.99867	7.64508	-2.64642	4.97e-09	1.17e-07
chr19	3566534	3571110	peak1245	4.53442	5.44969	1.40247	4.04722	5.2e-09	1.22e-07
chr14	66707535	66711806	peak1246	4.13999	0.835833	5.06504	-4.22921	5.22e-09	1.22e-07
chr10	72418000	72419668	peak1247	4.14403	-0.147882	5.10672	-5.2546	5.24e-09	1.23e-07
chr18	64047165	64049332	peak1248	3.97192	4.91482	0.284367	4.63045	5.27e-09	1.23e-07
chr12	58279552	58281849	peak1249	3.88446	-0.147882	4.83968	-4.98756	5.32e-09	1.24e-07
chr3	157176482	157178139	peak1250	3.88446	-0.147882	4.83968	-4.98756	5.32e-09	1.24e-07
chr5	111460783	111467439	peak1251	6.18211	7.0327	3.83663	3.19607	5.33e-09	1.24e-07
chr16	21395787	21396944	peak1252	3.99939	4.94339	0.284367	4.65902	5.33e-09	1.24e-07
chr12	103898846	103901917	peak1253	4.0673	5.01392	0.284367	4.72956	5.34e-09	1.24e-07
chr1	78390989	78394241	peak1254	4.13665	-0.147882	5.09915	-5.24703	5.36e-09	1.25e-07
chr16	25404889	25410016	peak1255	6.25727	4.13003	7.08192	-2.95189	5.37e-09	1.25e-07
chr5	116877452	116878630	peak1256	4.15853	0.868222	5.08284	-4.21462	5.38e-09	1.25e-07
chr10	45606517	45616184	peak1257	6.67899	4.3533	7.52741	-3.17411	5.48e-09	1.27e-07
chr9	109869946	109872089	peak1258	6.24424	7.07753	4.04834	3.02919	5.51e-09	1.28e-07
chr12	56912830	56915187	peak1259	4.12719	5.0607	0.654703	4.40599	5.52e-09	1.28e-07
chr3	28425971	28427224	peak1260	4.52126	5.43573	1.40247	4.03326	5.68e-09	1.31e-07
chr3	126496294	126497392	peak1261	5.43905	6.29804	3.01422	3.28382	5.69e-09	1.32e-07
chr6	6117087	6120146	peak1262	4.02095	4.9658	0.284367	4.68143	5.71e-09	1.32e-07
chr6	113594163	113596547	peak1263	3.95527	4.89749	0.284367	4.61313	5.81e-09	1.34e-07
chr9	95088145	95090397	peak1264	6.87304	7.66644	4.96708	2.69936	5.93e-09	1.37e-07
chr5	150982302	150984504	peak1265	5.48855	2.64085	6.38469	-3.74385	5.94e-09	1.37e-07
chr6	17760590	17761607	peak1266	4.89599	5.77285	2.28437	3.48849	5.97e-09	1.38e-07
chr11	72008813	72012099	peak1267	3.97099	4.91385	0.284367	4.62948	5.97e-09	1.38e-07
chr2	14782407	14785493	peak1268	4.81356	2.03993	5.70402	-3.66409	5.99e-09	1.38e-07
chr1	160668671	160670100	peak1269	3.97309	-0.147882	4.93102	-5.07891	5.99e-09	1.38e-07
chr12	120049460	120050462	peak1270	4.50213	1.41533	5.41463	-3.9993	6.01e-09	1.38e-07
chr7	119304124	119309706	peak1271	3.78844	-0.147882	4.74053	-4.88841	6.02e-09	1.38e-07
chr6	28645920	28647927	peak1272	5.98193	6.79931	3.90978	2.88952	6.05e-09	1.39e-07
chr10	38991799	38995090	peak1273	7.03722	7.8293	5.13987	2.68943	6.08e-09	1.39e-07
chr9	61964799	61966725	peak1274	6.85611	7.67484	4.77386	2.90098	6.09e-09	1.4e-07
chr11	68672765	68675155	peak1275	5.61732	2.57971	6.52668	-3.94698	6.1e-09	1.4e-07
chr18	69898576	69899928	peak1276	3.75868	-0.147882	4.70976	-4.85764	6.12e-09	1.4e-07
chr11	43811043	43812857	peak1277	5.40028	2.57481	6.29475	-3.71994	6.12e-09	1.4e-07
chr15	31469005	31473676	peak1278	3.85361	-0.147882	4.80786	-4.95574	6.12e-09	1.4e-07
chr3	129457189	129458316	peak1279	3.85361	-0.147882	4.80786	-4.95574	6.12e-09	1.4e-07
chr15	95665912	95671704	peak1280	6.91107	7.72916	4.83364	2.89552	6.19e-09	1.41e-07
chr8	42259941	42262532	peak1281	5.77535	3.08117	6.65935	-3.57817	6.19e-09	1.41e-07
chr4	98778071	98779583	peak1282	3.9515	4.89357	0.284367	4.6092	6.2e-09	1.41e-07
chr5	36731827	36736946	peak1283	3.9515	4.89357	0.284367	4.6092	6.2e-09	1.41e-07
chr7	149583409	149584663	peak1284	3.9515	4.89357	0.284367	4.6092	6.2e-09	1.41e-07
chr16	35484004	35485895	peak1285	3.99022	4.93385	0.284367	4.64949	6.21e-09	1.41e-07
chr3	13178671	13179843	peak1286	4.26487	-0.147882	5.2306	-5.37848	6.24e-09	1.42e-07
chr2	160685559	160689364	peak1287	3.95621	4.89847	0.284367	4.61411	6.26e-09	1.42e-07
chr7	107101617	107105075	peak1288	4.82994	5.73256	1.8925	3.84006	6.28e-09	1.42e-07
chr6	122525648	122527084	peak1289	4.72029	1.15448	5.65805	-4.50357	6.28e-09	1.42e-07
chr16	4915115	4916771	peak1290	4.83302	5.73586	1.8925	3.84335	6.33e-09	1.43e-07
chr2	84935554	84936653	peak1291	3.75552	-0.147882	4.70649	-4.85437	6.38e-09	1.44e-07
chr13	64433052	64434179	peak1292	4.94833	2.3262	5.82613	-3.49994	6.44e-09	1.45e-07
chr13	16547625	16549184	peak1293	3.79002	-0.147882	4.74217	-4.89005	6.52e-09	1.47e-07
chr11	12333873	12336830	peak1294	4.93388	2.04702	5.83291	-3.78589	6.54e-09	1.48e-07
chr11	59354257	59355487	peak1295	4.3205	5.24906	0.949131	4.29992	6.72e-09	1.51e-07
chr1	161182793	161187501	peak1296	7.13874	7.93214	5.23282	2.69932	6.78e-09	1.53e-07
chr5	108812557	108817722	peak1297	3.9327	4.87399	0.284367	4.58962	6.85e-09	1.54e-07
chr15	58628948	58639970	peak1298	6.66347	7.57882	3.53031	4.0485	6.87e-09	1.54e-07
chr8	130075638	130077200	peak1299	4.89223	5.7991	1.8925	3.9066	6.91e-09	1.55e-07
chr6	99428479	99430551	peak1300	5.93333	6.80009	3.43055	3.36955	6.94e-09	1.56e-07
chr5	140538199	140542490	peak1301	3.93174	4.87299	0.284367	4.58862	6.97e-09	1.56e-07
chr2	76429425	76431299	peak1302	3.98254	-0.147882	4.94075	-5.08863	7.06e-09	1.58e-07
chr12	102243124	102248133	peak1303	5.76369	6.65861	2.93232	3.72628	7.13e-09	1.6e-07
chr6	5941279	5943767	peak1304	5.37328	2.40984	6.2777	-3.86787	7.17e-09	1.61e-07
chr16	84377585	84379538	peak1305	3.86694	-0.147882	4.82161	-4.96949	7.2e-09	1.61e-07
chr5	101061064	101063453	peak1306	3.73956	-0.147882	4.68997	-4.83785	7.23e-09	1.62e-07
chr17	32372446	32373811	peak1307	5.10152	6.00541	2.14588	3.85953	7.24e-09	1.62e-07
chr5	64754528	64760710	peak1308	8.4137	6.68273	9.17817	-2.49543	7.26e-09	1.62e-07
chr5	65866675	65868468	peak1309	6.27954	7.08115	4.31909	2.76206	7.28e-09	1.62e-07
chr18	9444569	9445667	peak1310	4.24921	5.17405	0.949131	4.22492	7.29e-09	1.62e-07
chr18	69904872	69907834	peak1311	6.34777	4.37568	7.15109	-2.77541	7.33e-09	1.63e-07
chr3	148619269	148624385	peak1312	6.26552	7.06889	4.2931	2.77579	7.34e-09	1.63e-07
chr3	61019479	61022437	peak1313	5.02256	1.45851	5.96024	-4.50173	7.35e-09	1.63e-07
chr4	63506715	63508944	peak1314	4.60771	1.63615	5.51268	-3.87653	7.4e-09	1.64e-07
chr3	84344445	84347318	peak1315	4.99477	5.87648	2.32772	3.54875	7.41e-09	1.64e-07
chr15	60952635	60955190	peak1316	4.12941	-0.147882	5.09172	-5.2396	7.42e-09	1.64e-07
chr4	14808109	14810157	peak1317	7.20886	7.98105	5.43358	2.54747	7.47e-09	1.65e-07
chr9	95705143	95708554	peak1318	6.41789	4.49856	7.21334	-2.71477	7.51e-09	1.66e-07
chrX	68728512	68729506	peak1319	3.9893	4.9329	0.284367	4.64853	7.62e-09	1.69e-07
chr12	96814109	96815906	peak1320	4.6106	1.19335	5.54144	-4.34809	7.65e-09	1.69e-07
chr6	112922334	112924884	peak1321	5.78529	3.65947	6.60975	-2.95028	7.83e-09	1.73e-07
chr1	72508583	72513663	peak1322	3.72829	-0.147882	4.67831	-4.82619	7.87e-09	1.74e-07
chr8	63751232	63752321	peak1323	3.72829	-0.147882	4.67831	-4.82619	7.87e-09	1.74e-07
chr6	52025135	52030893	peak1324	6.26356	4.27763	7.06889	-2.79126	7.98e-09	1.76e-07
chr5	20450702	20454306	peak1325	5.39424	6.29021	2.54875	3.74146	8.02e-09	1.76e-07
chr12	86774703	86777862	peak1326	4.71345	1.82762	5.61239	-3.78477	8.02e-09	1.76e-07
chr16	50503759	50506197	peak1327	4.11671	0.835833	5.04052	-4.20469	8.03e-09	1.77e-07
chr10	40741138	40743603	peak1328	3.79924	-0.147882	4.7517	-4.89958	8.06e-09	1.77e-07
chr7	72596108	72602233	peak1329	6.70736	4.87698	7.48878	-2.6118	8.11e-09	1.78e-07
chr1	136447714	136450655	peak1330	6.14025	6.9862	3.83663	3.14957	8.15e-09	1.79e-07
chr7	117698399	117700297	peak1331	4.89008	5.76642	2.28437	3.48206	8.21e-09	1.8e-07
chr3	19355145	19358225	peak1332	4.27212	1.15448	5.18652	-4.03204	8.22e-09	1.8e-07
chr15	39650024	39653819	peak1333	4.34614	-0.147882	5.31377	-5.46165	8.28e-09	1.81e-07
chr10	114677903	114681178	peak1334	7.28665	8.05669	5.5239	2.53279	8.32e-09	1.82e-07
chr1	189116902	189120047	peak1335	4.89694	5.7949	2.02475	3.77015	8.34e-09	1.82e-07
chr9	114763366	114767723	peak1336	5.31375	2.53501	6.20461	-3.6696	8.39e-09	1.83e-07
chr2	60860210	60861491	peak1337	3.91073	4.85111	0.284367	4.56674	8.51e-09	1.85e-07
chr4	134232571	134235487	peak1338	3.91073	4.85111	0.284367	4.56674	8.51e-09	1.85e-07
chr4	123431166	123433005	peak1339	5.79718	3.75685	6.6102	-2.85335	8.52e-09	1.85e-07
chr7	98997439	98998704	peak1340	3.77131	-0.147882	4.72282	-4.87071	8.52e-09	1.85e-07
chr9	7999157	8000570	peak1341	3.9117	4.85212	0.284367	4.56775	8.52e-09	1.85e-07
chr11	106279694	106283813	peak1342	5.43729	6.3075	2.89838	3.40912	8.59e-09	1.87e-07
chr3	90125369	90127615	peak1343	5.45498	6.3075	3.09172	3.21577	8.64e-09	1.88e-07
chr6	92930900	92933063	peak1344	4.5387	1.15448	5.4679	-4.31342	8.77e-09	1.9e-07
chr8	119789908	119795329	peak1345	5.1584	6.05069	2.36134	3.68935	8.79e-09	1.91e-07
chr11	21332110	21334698	peak1346	3.89883	-0.147882	4.85451	-5.00239	8.93e-09	1.94e-07
chr16	14025207	14026378	peak1347	4.09412	0.447837	5.03532	-4.58749	8.98e-09	1.95e-07
chr15	64246361	64249916	peak1348	3.73151	-0.147882	4.68164	-4.82952	9.05e-09	1.96e-07
chr15	43525723	43529224	peak1349	5.18923	2.41533	6.07971	-3.66438	9.06e-09	1.96e-07
chr1	127421457	127424430	peak1350	6.22975	4.24906	7.03432	-2.78527	9.07e-09	1.96e-07
chr18	32561502	32563607	peak1351	4.23186	5.14974	1.05612	4.09361	9.07e-09	1.96e-07
chr7	96891438	96893049	peak1352	5.12579	2.76547	5.97799	-3.21251	9.11e-09	1.97e-07
chr19	34125944	34127183	peak1353	4.21843	-0.147882	5.18303	-5.33091	9.16e-09	1.98e-07
chr8	129857836	129859302	peak1354	5.61427	6.44802	3.41463	3.03339	9.51e-09	2.05e-07
chr6	95618241	95620051	peak1355	4.06556	5.01211	0.284367	4.72775	9.53e-09	2.05e-07
chr8	129388540	129394068	peak1356	4.06556	5.01211	0.284367	4.72775	9.53e-09	2.05e-07
chr1	120294122	120300813	peak1357	6.64685	7.56118	3.53031	4.03087	9.54e-09	2.05e-07
chr2	117854260	117855537	peak1358	5.66864	6.51218	3.38624	3.12594	9.55e-09	2.05e-07
chr10	95324138	95329088	peak1359	6.83741	5.06245	7.60955	-2.5471	9.56e-09	2.05e-07
chr15	33857148	33859917	peak1360	3.91603	-0.147882	4.87225	-5.02013	9.58e-09	2.06e-07
chr16	33386864	33387863	peak1361	6.07532	6.88505	4.05862	2.82642	9.64e-09	2.07e-07
chr14	76349600	76350702	peak1362	3.95904	4.90141	0.284367	4.61704	9.67e-09	2.07e-07
chr9	42838576	42839194	peak1363	4.08296	0.835833	5.00492	-4.16908	9.67e-09	2.07e-07
chr18	38719048	38720408	peak1364	3.70876	-0.147882	4.65809	-4.80597	9.69e-09	2.07e-07
chr9	69002232	69003220	peak1365	4.10848	0.868222	5.03005	-4.16182	9.74e-09	2.08e-07
chr10	74682222	74688874	peak1366	7.31663	8.09962	5.47658	2.62304	9.82e-09	2.1e-07
chr9	110127580	110132476	peak1367	5.91016	6.77466	3.43055	3.34412	9.93e-09	2.12e-07
chr16	24637056	24638252	peak1368	5.55784	6.41247	3.17475	3.23772	9.96e-09	2.13e-07
chr13	63252243	63253424	peak1369	4.89801	2.18051	5.78395	-3.60344	9.97e-09	2.13e-07
chr4	88734332	88738541	peak1370	3.86394	-0.147882	4.81852	-4.9664	1.01e-08	2.14e-07
chr9	121228337	121230562	peak1371	6.12398	7.02711	3.17936	3.84775	1.01e-08	2.15e-07
chr8	84290443	84293724	peak1372	4.90288	5.8196	1.7469	4.07269	1.01e-08	2.15e-07
chr7	96976711	96979716	peak1373	5.97007	3.84196	6.79483	-2.95287	1.01e-08	2.15e-07
chrX	96534254	96535259	peak1374	5.20261	2.74382	6.06504	-3.32123	1.02e-08	2.16e-07
chr14	55181113	55182508	peak1375	3.70054	-0.147882	4.64957	-4.79745	1.03e-08	2.19e-07
chr11	116718083	116719356	peak1376	5.05653	5.94897	2.25763	3.69134	1.03e-08	2.19e-07
chr11	77073267	77074553	peak1377	5.33286	6.18756	2.94913	3.23843	1.04e-08	2.2e-07
chr3	141076201	141077442	peak1378	4.11465	-0.147882	5.07656	-5.22445	1.05e-08	2.23e-07
chr1	43559959	43561769	peak1379	3.96819	4.91094	0.284367	4.62657	1.06e-08	2.24e-07
chr2	162035639	162037053	peak1380	3.90781	4.84806	0.284367	4.5637	1.06e-08	2.24e-07
chr7	35163382	35164362	peak1381	3.90781	4.84806	0.284367	4.5637	1.06e-08	2.24e-07
chr9	55279679	55281291	peak1382	4.36859	1.15448	5.28869	-4.13421	1.06e-08	2.24e-07
chr1	154911712	154913680	peak1383	5.07593	2.6687	5.9331	-3.26441	1.07e-08	2.26e-07
chr3	159496645	159497696	peak1384	4.11529	0.447837	5.05737	-4.60954	1.07e-08	2.26e-07
chr7	150307832	150311642	peak1385	4.3607	-0.147882	5.32866	-5.47654	1.08e-08	2.28e-07
chr10	33895675	33896738	peak1386	6.2624	7.06371	4.304	2.75971	1.08e-08	2.28e-07
chr14	105673508	105675321	peak1387	6.58808	7.42385	4.37183	3.05202	1.09e-08	2.29e-07
chr11	9399406	9401202	peak1388	4.08044	0.835833	5.00225	-4.16642	1.09e-08	2.29e-07
chr5	124116227	124119514	peak1389	7.09856	7.89091	5.19938	2.69153	1.09e-08	2.29e-07
chr7	146158612	146161160	peak1390	4.46915	-0.147882	5.43945	-5.58733	1.09e-08	2.29e-07
chr12	80960158	80961922	peak1391	5.08383	2.75685	5.93239	-3.17554	1.1e-08	2.3e-07
chr19	57560271	57562909	peak1392	5.72009	6.58065	3.27987	3.30078	1.1e-08	2.3e-07
chr16	20314603	20316441	peak1393	4.51485	-0.147882	5.48609	-5.63397	1.1e-08	2.31e-07
chr15	81341629	81347049	peak1394	4.52605	-0.147882	5.49751	-5.64539	1.11e-08	2.31e-07
chr18	69641336	69643042	peak1395	4.65713	5.53768	2.00362	3.53406	1.11e-08	2.31e-07
chr16	62610013	62611997	peak1396	4.88612	1.68242	5.80562	-4.1232	1.12e-08	2.35e-07
chr2	148167661	148168771	peak1397	4.07832	-0.147882	5.03925	-5.18714	1.12e-08	2.35e-07
chr4	56081120	56082864	peak1398	3.87427	-0.147882	4.82918	-4.97706	1.12e-08	2.35e-07
chr14	26018232	26024595	peak1399	4.88154	5.8062	1.58494	4.22125	1.13e-08	2.35e-07
chr7	89011973	89013186	peak1400	5.39733	3.02922	6.25037	-3.22115	1.14e-08	2.37e-07
chr12	3322829	3324745	peak1401	4.07583	0.868222	4.99555	-4.12733	1.14e-08	2.38e-07
chr9	95557055	95559705	peak1402	3.82819	-0.147882	4.7816	-4.92949	1.15e-08	2.39e-07
chr19	16467064	16469713	peak1403	4.39623	1.44784	5.29962	-3.85178	1.15e-08	2.4e-07
chr19	55560317	55561698	peak1404	3.94771	4.88963	0.284367	4.60526	1.17e-08	2.43e-07
chr5	92573575	92575578	peak1405	3.94771	4.88963	0.284367	4.60526	1.17e-08	2.43e-07
chr4	144549517	144551714	peak1406	4.55414	1.41533	5.46983	-4.0545	1.18e-08	2.44e-07
chr19	55954192	55956289	peak1407	6.48449	7.286	4.52481	2.76119	1.21e-08	2.51e-07
chr2	75796933	75799848	peak1408	5.53386	3.0328	6.40045	-3.36765	1.22e-08	2.54e-07
chr2	147809834	147812379	peak1409	4.10088	-0.147882	5.06243	-5.21031	1.23e-08	2.54e-07
chr10	17250178	17252479	peak1410	6.23079	4.25059	7.03529	-2.7847	1.23e-08	2.55e-07
chr16	34524913	34529935	peak1411	7.35131	8.12626	5.55979	2.56647	1.25e-08	2.58e-07
chr19	7578379	7583021	peak1412	5.93581	6.74884	3.89544	2.8534	1.25e-08	2.58e-07
chr2	28483610	28486326	peak1413	3.68063	-0.147882	4.62894	-4.77682	1.25e-08	2.58e-07
chr11	57836374	57841141	peak1414	6.38184	7.18681	4.39843	2.78838	1.26e-08	2.6e-07
chr5	136896790	136900658	peak1415	5.04561	5.9372	2.25763	3.67957	1.27e-08	2.62e-07
chr10	51649681	51651273	peak1416	3.69725	-0.147882	4.64617	-4.79405	1.29e-08	2.65e-07
chr6	21718230	21719692	peak1417	3.69725	-0.147882	4.64617	-4.79405	1.29e-08	2.65e-07
chr2	153425045	153427700	peak1418	4.05521	-0.147882	5.01551	-5.16339	1.3e-08	2.67e-07
chr9	63534850	63537647	peak1419	4.31793	1.15448	5.23509	-4.0806	1.3e-08	2.67e-07
chr14	31900418	31903970	peak1420	5.0097	5.9013	2.22148	3.67982	1.3e-08	2.68e-07
chr4	118698477	118700039	peak1421	4.22592	1.15448	5.13745	-3.98297	1.3e-08	2.68e-07
chr5	125811395	125813734	peak1422	3.92694	4.86799	0.284367	4.58363	1.31e-08	2.68e-07
chr4	62282572	62284136	peak1423	4.0741	5.00506	0.654703	4.35035	1.31e-08	2.68e-07
chr19	40565556	40568772	peak1424	6.88787	7.67161	5.04311	2.6285	1.32e-08	2.7e-07
chr19	21450453	21454854	peak1425	4.00281	-0.147882	4.96161	-5.10949	1.32e-08	2.7e-07
chr4	63399109	63407085	peak1426	5.79769	2.73066	6.70894	-3.97828	1.33e-08	2.72e-07
chr19	32288920	32290391	peak1427	4.40707	1.45851	5.31046	-3.85195	1.34e-08	2.75e-07
chr10	5303634	5305660	peak1428	4.68631	5.56482	2.05612	3.5087	1.35e-08	2.77e-07
chr5	76844979	76850394	peak1429	6.31662	4.46749	7.10108	-2.63359	1.36e-08	2.77e-07
chr8	97200939	97204083	peak1430	4.67538	1.82762	5.57152	-3.7439	1.36e-08	2.77e-07
chr18	33833136	33835186	peak1431	3.96726	4.90997	0.284367	4.6256	1.36e-08	2.77e-07
chr2	18797577	18798866	peak1432	3.86578	4.80422	0.284367	4.51986	1.36e-08	2.77e-07
chr9	21065717	21067217	peak1433	3.87985	0.426245	4.81246	-4.38621	1.37e-08	2.78e-07
chr2	179732093	179733845	peak1434	5.57363	2.78257	6.46545	-3.68289	1.37e-08	2.78e-07
chr17	48524838	48525871	peak1435	3.90723	0.426245	4.84114	-4.41489	1.37e-08	2.79e-07
chr6	12861452	12862728	peak1436	4.0506	0.852118	4.96981	-4.11769	1.38e-08	2.8e-07
chr19	25317087	25319392	peak1437	4.00806	-0.147882	4.96701	-5.11489	1.39e-08	2.82e-07
chr1	108514549	108518595	peak1438	5.06345	5.95641	2.25763	3.69879	1.42e-08	2.89e-07
chr17	23840851	23843743	peak1439	4.80924	2.3086	5.67579	-3.36719	1.43e-08	2.9e-07
chr12	33928739	33931761	peak1440	4.48872	5.40118	1.40247	3.99871	1.43e-08	2.9e-07
chr18	68377561	68381460	peak1441	6.3616	7.1504	4.4852	2.6652	1.44e-08	2.92e-07
chr12	102195936	102198348	peak1442	4.88967	1.68242	5.80938	-4.12695	1.44e-08	2.92e-07
chr5	130460185	130461691	peak1443	4.65221	5.55256	1.7469	3.80565	1.44e-08	2.92e-07
chr13	113533590	113535246	peak1444	4.0872	0.868222	5.00757	-4.13935	1.45e-08	2.93e-07
chr2	62763264	62764320	peak1445	5.26257	1.63615	6.20295	-4.5668	1.45e-08	2.93e-07
chr7	19822547	19827380	peak1446	4.32604	5.24135	1.19354	4.04781	1.46e-08	2.94e-07
chr17	47394329	47397065	peak1447	3.90587	4.84603	0.284367	4.56167	1.47e-08	2.96e-07
chr14	22371751	22376301	peak1448	3.86978	4.8084	0.284367	4.52404	1.47e-08	2.96e-07
chr4	109015734	109017951	peak1449	5.78851	6.66345	3.19831	3.46515	1.48e-08	2.97e-07
chr6	87249346	87255014	peak1450	7.04725	7.97057	3.77531	4.19526	1.48e-08	2.97e-07
chr14	76997309	77007830	peak1451	5.81648	3.70675	6.63885	-2.93211	1.48e-08	2.98e-07
chr3	136218868	136220145	peak1452	3.73315	-0.147882	4.68334	-4.83123	1.49e-08	2.99e-07
chr13	14194349	14195720	peak1453	4.95748	5.83595	2.32772	3.50823	1.5e-08	3.01e-07
chr19	7642749	7645187	peak1454	7.09207	7.96097	4.56696	3.39401	1.5e-08	3.02e-07
chr19	42047484	42049748	peak1455	4.33113	5.24675	1.19354	4.05321	1.52e-08	3.05e-07
chr13	99319421	99323143	peak1456	3.66044	-0.147882	4.608	-4.75589	1.53e-08	3.06e-07
chr16	25842792	25845952	peak1457	3.70549	-0.147882	4.6547	-4.80258	1.53e-08	3.06e-07
chr3	135811516	135816022	peak1458	3.76029	-0.147882	4.71143	-4.85931	1.53e-08	3.06e-07
chr8	10588638	10591001	peak1459	4.41251	1.15448	5.33507	-4.18059	1.57e-08	3.13e-07
chr9	100430045	100431186	peak1460	5.14568	5.9919	2.83968	3.15222	1.57e-08	3.14e-07
chr18	80634920	80636931	peak1461	4.02956	4.95829	0.654703	4.30359	1.57e-08	3.14e-07
chr4	16666488	16668439	peak1462	5.49574	2.2848	6.41565	-4.13085	1.57e-08	3.14e-07
chr2	106264725	106268170	peak1463	5.30643	6.20958	2.36134	3.84825	1.59e-08	3.18e-07
chr8	125653691	125657129	peak1464	4.1849	1.16755	5.09294	-3.92539	1.6e-08	3.19e-07
chr8	129793659	129794918	peak1465	5.03336	5.89258	2.6063	3.28629	1.6e-08	3.19e-07
chr1	186166561	186169549	peak1466	4.07199	0.868222	4.9915	-4.12328	1.61e-08	3.2e-07
chr5	23969082	23976492	peak1467	5.51435	6.4129	2.63406	3.77884	1.61e-08	3.21e-07
chr14	75450951	75457444	peak1468	3.92598	4.86699	0.284367	4.58263	1.64e-08	3.25e-07
chr7	91418066	91419075	peak1469	4.04972	0.835833	4.96981	-4.13397	1.64e-08	3.25e-07
chr9	35218786	35221673	peak1470	3.92312	-0.147882	4.87955	-5.02743	1.64e-08	3.25e-07
chr17	76202197	76205948	peak1471	6.79206	4.99775	7.56748	-2.56972	1.65e-08	3.27e-07
chr8	46660757	46662263	peak1472	3.78693	-0.147882	4.73897	-4.88685	1.65e-08	3.27e-07
chr3	121120145	121122621	peak1473	4.34757	1.41533	5.24982	-3.8345	1.65e-08	3.27e-07
chr9	75693441	75695291	peak1474	3.67729	-0.147882	4.62548	-4.77336	1.65e-08	3.27e-07
chr18	84939520	84942951	peak1475	4.40857	1.65484	5.29745	-3.64261	1.66e-08	3.27e-07
chr3	122072626	122076599	peak1476	4.34038	5.25655	1.19354	4.06301	1.66e-08	3.27e-07
chr18	44614251	44616038	peak1477	4.66211	2.0328	5.54055	-3.50775	1.66e-08	3.27e-07
chr3	88589650	88591407	peak1478	3.89434	4.83402	0.284367	4.54965	1.67e-08	3.3e-07
chr5	147874479	147876768	peak1479	5.13077	5.98684	2.73413	3.25271	1.68e-08	3.32e-07
chr2	28957907	28959571	peak1480	5.41815	3.24906	6.24813	-2.99907	1.69e-08	3.34e-07
chr18	32212684	32215876	peak1481	3.90885	-0.147882	4.86484	-5.01272	1.69e-08	3.34e-07
chr11	8501090	8503569	peak1482	4.41947	5.32749	1.40247	3.92502	1.72e-08	3.38e-07
chr1	89626404	89627662	peak1483	4.84413	2.19335	5.72444	-3.53109	1.72e-08	3.39e-07
chr5	43501011	43502154	peak1484	3.65193	-0.147882	4.59918	-4.74707	1.72e-08	3.39e-07
chr11	121502515	121504215	peak1485	4.42296	1.64553	5.31371	-3.66819	1.73e-08	3.41e-07
chr8	45460968	45465684	peak1486	5.69017	2.83583	6.58681	-3.75097	1.74e-08	3.42e-07
chr9	75733314	75735766	peak1487	4.51832	1.19335	5.44448	-4.25113	1.75e-08	3.42e-07
chr1	186630988	186634165	peak1488	3.73472	-0.147882	4.68496	-4.83285	1.75e-08	3.42e-07
chr10	4735925	4736956	peak1489	3.73472	-0.147882	4.68496	-4.83285	1.75e-08	3.42e-07
chr16	44131025	44131869	peak1490	3.84277	4.7802	0.284367	4.49583	1.75e-08	3.43e-07
chr1	108115435	108116488	peak1491	3.84683	4.78445	0.284367	4.50008	1.75e-08	3.43e-07
chr6	29543944	29547110	peak1492	5.34984	6.23563	2.63406	3.60157	1.75e-08	3.43e-07
chr12	119894801	119897778	peak1493	5.39871	3.02204	6.25267	-3.23062	1.78e-08	3.47e-07
chr9	120248173	120250498	peak1494	4.05663	0.868222	4.97524	-4.10702	1.8e-08	3.51e-07
chr14	103909921	103913266	peak1495	4.79603	1.87621	5.69741	-3.82121	1.82e-08	3.54e-07
chr4	128531873	128535605	peak1496	5.72533	3.08806	6.60446	-3.51639	1.82e-08	3.55e-07
chr18	53486244	53487284	peak1497	5.9682	6.76964	4.00893	2.76071	1.85e-08	3.61e-07
chr10	56625634	56627691	peak1498	3.81308	-0.147882	4.766	-4.91389	1.86e-08	3.61e-07
chr16	25146545	25147953	peak1499	3.81308	-0.147882	4.766	-4.91389	1.86e-08	3.61e-07
chr2	50223447	50225367	peak1500	3.81308	-0.147882	4.766	-4.91389	1.86e-08	3.61e-07
chr7	71939879	71941048	peak1501	3.81308	-0.147882	4.766	-4.91389	1.86e-08	3.61e-07
chr8	45434211	45435450	peak1502	3.88156	-0.147882	4.8367	-4.98458	1.87e-08	3.63e-07
chr13	115393153	115395089	peak1503	3.63996	-0.147882	4.58676	-4.73464	1.88e-08	3.64e-07
chr4	105364621	105365738	peak1504	3.63996	-0.147882	4.58676	-4.73464	1.88e-08	3.64e-07
chr6	29191844	29199257	peak1505	6.15995	3.39665	7.04958	-3.65294	1.88e-08	3.65e-07
chr2	62759503	62761474	peak1506	4.75815	1.68242	5.66995	-3.98753	1.9e-08	3.68e-07
chr11	3474401	3476207	peak1507	3.86277	4.80108	0.284367	4.51671	1.9e-08	3.68e-07
chr10	90695780	90701051	peak1508	7.74443	6.08396	8.49604	-2.41208	1.91e-08	3.7e-07
chr1	137409040	137414804	peak1509	4.62204	5.53137	1.58494	3.94643	1.92e-08	3.71e-07
chr7	90608348	90609414	peak1510	7.06636	7.92716	4.62379	3.30337	1.92e-08	3.71e-07
chr3	51136009	51139729	peak1511	7.17928	8.0177	4.94075	3.07695	1.97e-08	3.81e-07
chr12	3821263	3826776	peak1512	5.81152	6.70507	2.99816	3.70691	1.98e-08	3.82e-07
chr10	25351687	25355553	peak1513	3.71369	-0.147882	4.66319	-4.81107	1.99e-08	3.84e-07
chr8	130592515	130595568	peak1514	3.82248	4.75901	0.284367	4.47464	2.03e-08	3.92e-07
chr1	90563735	90567042	peak1515	3.8387	-0.147882	4.79246	-4.94034	2.04e-08	3.93e-07
chr16	17739531	17741927	peak1516	5.76989	6.58004	3.75016	2.82988	2.06e-08	3.97e-07
chr13	3803985	3808238	peak1517	3.63133	-0.147882	4.57781	-4.72569	2.06e-08	3.97e-07
chr3	151897132	151898256	peak1518	3.82351	4.76009	0.284367	4.47572	2.11e-08	4.06e-07
chr9	110072711	110073786	peak1519	3.94033	4.88194	0.284367	4.59757	2.12e-08	4.07e-07
chr6	139545125	139546182	peak1520	5.06462	5.92207	2.6547	3.26737	2.13e-08	4.09e-07
chr12	117776440	117779860	peak1521	3.69557	-0.147882	4.64442	-4.7923	2.14e-08	4.11e-07
chr5	40000739	40002222	peak1522	4.08465	-0.147882	5.04576	-5.19364	2.15e-08	4.12e-07
chr16	30742316	30748051	peak1523	5.44	2.2848	6.35667	-4.07186	2.15e-08	4.12e-07
chr11	106962458	106966360	peak1524	6.46779	7.25396	4.608	2.64595	2.15e-08	4.12e-07
chr5	30956913	30959086	peak1525	4.72666	5.62179	1.8925	3.72928	2.15e-08	4.12e-07
chr17	72091092	72093436	peak1526	5.31093	3.17405	6.13683	-2.96278	2.16e-08	4.13e-07
chr11	20006164	20009187	peak1527	7.2274	8.09277	4.7389	3.35388	2.16e-08	4.14e-07
chr10	43695289	43699135	peak1528	6.92764	4.98879	7.72604	-2.73726	2.17e-08	4.14e-07
chr7	3167400	3169531	peak1529	5.79219	3.76332	6.60362	-2.8403	2.18e-08	4.16e-07
chr14	22431763	22434420	peak1530	7.08877	7.84797	5.38723	2.46073	2.19e-08	4.18e-07
chr12	30687368	30690070	peak1531	7.37186	8.16973	5.43652	2.73321	2.21e-08	4.22e-07
chr13	95163154	95166004	peak1532	5.67333	6.56118	2.93232	3.62886	2.23e-08	4.25e-07
chr2	117923473	117926523	peak1533	5.58299	6.40429	3.48139	2.92291	2.24e-08	4.25e-07
chr9	70773585	70776629	peak1534	6.86666	5.13336	7.63154	-2.49818	2.24e-08	4.25e-07
chr15	7048671	7051513	peak1535	3.76818	-0.147882	4.71959	-4.86747	2.27e-08	4.31e-07
chr11	67989332	67990591	peak1536	3.86176	4.80003	0.284367	4.51567	2.28e-08	4.33e-07
chr4	119099810	119101360	peak1537	3.80231	-0.147882	4.75487	-4.90275	2.28e-08	4.33e-07
chr5	147970115	147972477	peak1538	3.80231	-0.147882	4.75487	-4.90275	2.28e-08	4.33e-07
chr19	25489167	25491833	peak1539	6.40018	7.1844	4.55249	2.63191	2.39e-08	4.54e-07
chr9	44018927	44022400	peak1540	5.53055	6.35635	3.39438	2.96197	2.4e-08	4.54e-07
chr12	34954161	34956290	peak1541	3.62788	-0.147882	4.57423	-4.72211	2.42e-08	4.57e-07
chr3	100628634	100630487	peak1542	3.62788	-0.147882	4.57423	-4.72211	2.42e-08	4.57e-07
chr6	30179915	30180824	peak1543	3.62788	-0.147882	4.57423	-4.72211	2.42e-08	4.57e-07
chr12	36435592	36437019	peak1544	4.36783	1.43708	5.26998	-3.8329	2.43e-08	4.59e-07
chr3	157875824	157878256	peak1545	4.27598	-0.147882	5.24198	-5.38986	2.44e-08	4.61e-07
chr9	13378391	13380093	peak1546	5.70511	6.54545	3.4503	3.09515	2.48e-08	4.68e-07
chr11	7605121	7606057	peak1547	4.63517	1.43708	5.55435	-4.11727	2.48e-08	4.68e-07
chr2	132094043	132097043	peak1548	5.94622	6.74639	3.99555	2.75084	2.48e-08	4.68e-07
chr1	133342522	133344770	peak1549	4.22874	5.14644	1.05612	4.09032	2.49e-08	4.68e-07
chr5	91543186	91544881	peak1550	4.6277	1.45851	5.54519	-4.08668	2.49e-08	4.69e-07
chr2	179690056	179691513	peak1551	4.3167	5.23144	1.19354	4.03791	2.52e-08	4.74e-07
chr2	144264565	144269448	peak1552	4.33013	-0.147882	5.2974	-5.44528	2.53e-08	4.75e-07
chr8	10903106	10908017	peak1553	3.62265	-0.147882	4.56881	-4.71669	2.53e-08	4.76e-07
chr17	47411084	47414788	peak1554	3.8825	4.82167	0.284367	4.5373	2.54e-08	4.78e-07
chr3	104880041	104882111	peak1555	3.94388	0.426245	4.87948	-4.45323	2.55e-08	4.78e-07
chr2	157609515	157612206	peak1556	3.82558	4.76224	0.284367	4.47788	2.55e-08	4.78e-07
chr3	61143421	61146157	peak1557	5.81515	3.89553	6.61065	-2.71512	2.55e-08	4.78e-07
chr5	91313261	91315175	peak1558	5.9569	3.55006	6.81403	-3.26396	2.56e-08	4.79e-07
chr14	78498256	78499222	peak1559	3.81834	4.75468	0.284367	4.47032	2.56e-08	4.79e-07
chr15	100049071	100052383	peak1560	4.58704	-0.147882	5.5597	-5.70758	2.56e-08	4.79e-07
chr6	51476477	51478868	peak1561	3.79981	4.73531	0.284367	4.45094	2.57e-08	4.81e-07
chr10	90180327	90181448	peak1562	6.02805	6.82456	4.1017	2.72287	2.59e-08	4.84e-07
chr16	90915255	90917605	peak1563	3.76497	-0.147882	4.71627	-4.86415	2.6e-08	4.85e-07
chr6	127868947	127871551	peak1564	4.16031	1.15448	5.06759	-3.91311	2.62e-08	4.88e-07
chr13	100231645	100233266	peak1565	4.29172	5.20492	1.19354	4.01139	2.62e-08	4.89e-07
chrX	11536518	11540110	peak1566	3.80824	0.426245	4.73734	-4.31109	2.63e-08	4.89e-07
chr11	103226439	103227968	peak1567	4.19629	-0.147882	5.16033	-5.30821	2.63e-08	4.9e-07
chr8	81564696	81567288	peak1568	6.56096	7.33915	4.75016	2.58899	2.64e-08	4.91e-07
chr8	109645405	109648707	peak1569	6.06895	4.20572	6.85566	-2.64995	2.65e-08	4.92e-07
chr5	39121749	39122814	peak1570	3.66553	-0.147882	4.61329	-4.76117	2.66e-08	4.95e-07
chr1	191731610	191733047	peak1571	4.12369	5.0415	0.949131	4.09237	2.67e-08	4.96e-07
chrX	156283024	156284218	peak1572	4.12453	5.04239	0.949131	4.09326	2.72e-08	5.05e-07
chr9	41360989	41361925	peak1573	5.55078	3.19015	6.40301	-3.21286	2.72e-08	5.05e-07
chr1	107714890	107716486	peak1574	3.80086	4.73641	0.284367	4.45204	2.73e-08	5.05e-07
chr5	77351378	77354505	peak1575	3.80086	4.73641	0.284367	4.45204	2.73e-08	5.05e-07
chr2	115844833	115847791	peak1576	6.79647	7.70968	3.69818	4.0115	2.77e-08	5.13e-07
chr6	30410584	30414716	peak1577	4.91868	1.16755	5.86409	-4.69653	2.78e-08	5.15e-07
chr10	40549105	40551304	peak1578	5.53136	6.35465	3.41463	2.94002	2.79e-08	5.15e-07
chr9	54436839	54439212	peak1579	7.28342	8.03699	5.61239	2.4246	2.79e-08	5.16e-07
chr2	119316387	119318894	peak1580	3.63653	-0.147882	4.58321	-4.73109	2.79e-08	5.16e-07
chr9	87977152	87979035	peak1581	3.63653	-0.147882	4.58321	-4.73109	2.79e-08	5.16e-07
chr2	125250076	125252671	peak1582	5.53768	6.35813	3.44247	2.91566	2.81e-08	5.18e-07
chr14	25832939	25838306	peak1583	4.07949	-0.147882	5.04046	-5.18834	2.85e-08	5.25e-07
chr6	122707515	122711801	peak1584	4.78485	2.04702	5.67245	-3.62543	2.88e-08	5.31e-07
chr10	19765058	19767710	peak1585	3.59811	-0.147882	4.54332	-4.6912	2.9e-08	5.35e-07
chr1	165138463	165141390	peak1586	3.99751	0.868222	4.91262	-4.0444	2.96e-08	5.44e-07
chr13	6896552	6898213	peak1587	4.03171	0.426245	4.9712	-4.54495	2.96e-08	5.45e-07
chr1	87933113	87935818	peak1588	3.60163	-0.147882	4.54697	-4.69486	2.98e-08	5.47e-07
chr12	25788246	25789561	peak1589	4.47237	1.63615	5.36765	-3.7315	3e-08	5.5e-07
chr12	32693461	32697727	peak1590	4.55658	5.43506	1.92685	3.5082	3e-08	5.51e-07
chr12	35975651	35980407	peak1591	7.14527	5.14891	7.95211	-2.8032	3e-08	5.51e-07
chr11	104507113	104509508	peak1592	3.79561	4.73091	0.284367	4.44655	3.01e-08	5.52e-07
chr9	99082613	99084574	peak1593	3.90294	4.84298	0.284367	4.55861	3.01e-08	5.52e-07
chr15	66307061	66308648	peak1594	4.11574	1.18051	5.01821	-3.8377	3.02e-08	5.52e-07
chr1	51316512	51317685	peak1595	3.82069	-0.147882	4.77386	-4.92174	3.05e-08	5.58e-07
chr14	122009570	122011996	peak1596	6.27968	4.30417	7.0835	-2.77933	3.06e-08	5.6e-07
chr3	10206522	10212911	peak1597	5.84455	3.55256	6.68919	-3.13663	3.06e-08	5.6e-07
chr4	105863688	105868805	peak1598	5.67043	3.3827	6.51458	-3.13187	3.08e-08	5.63e-07
chr11	8728111	8731848	peak1599	3.60694	-0.147882	4.55249	-4.70037	3.1e-08	5.66e-07
chr6	38777227	38782233	peak1600	7.23776	8.00152	5.51081	2.49071	3.13e-08	5.71e-07
chr1	179085924	179087736	peak1601	3.85089	4.78868	0.284367	4.50432	3.14e-08	5.73e-07
chr6	108262162	108265033	peak1602	3.85089	4.78868	0.284367	4.50432	3.14e-08	5.73e-07
chr9	96733548	96734514	peak1603	5.24046	6.10633	2.7469	3.35942	3.17e-08	5.77e-07
chr3	141173370	141175580	peak1604	4.925	2.03993	5.82389	-3.78397	3.17e-08	5.78e-07
chr15	76598225	76603643	peak1605	3.77571	4.7101	0.284367	4.42573	3.18e-08	5.78e-07
chr9	14096937	14099678	peak1606	3.77464	4.70898	0.284367	4.42462	3.18e-08	5.78e-07
chr1	107566028	107567001	peak1607	4.10532	5.02204	0.949131	4.07291	3.25e-08	5.91e-07
chr12	82248819	82255173	peak1608	4.30065	5.2144	1.19354	4.02087	3.26e-08	5.92e-07
chr16	95818103	95820228	peak1609	3.77358	4.70786	0.284367	4.4235	3.31e-08	6e-07
chr9	67134972	67136488	peak1610	3.77358	4.70786	0.284367	4.4235	3.31e-08	6e-07
chr2	27099941	27104511	peak1611	3.9524	-0.147882	4.90971	-5.05759	3.32e-08	6.01e-07
chr2	120343097	120346008	peak1612	7.36254	8.11223	5.71222	2.40001	3.32e-08	6.01e-07
chr17	79860179	79861889	peak1613	3.80624	0.447837	4.73413	-4.2863	3.37e-08	6.09e-07
chr3	148510634	148514441	peak1614	6.37674	7.16015	4.53409	2.62606	3.37e-08	6.09e-07
chr18	77942796	77943924	peak1615	5.16524	6.00232	2.93804	3.06429	3.42e-08	6.18e-07
chr13	37955928	37957050	peak1616	4.13768	5.05631	0.949131	4.10718	3.43e-08	6.19e-07
chr5	23279392	23281065	peak1617	5.81609	6.68813	3.25763	3.4305	3.43e-08	6.2e-07
chr13	38292977	38294878	peak1618	3.61392	-0.147882	4.55974	-4.70762	3.47e-08	6.26e-07
chr2	131976952	131979685	peak1619	5.17979	2.57481	6.05606	-3.48125	3.5e-08	6.31e-07
chr7	91151501	91152572	peak1620	3.91879	-0.147882	4.87509	-5.02297	3.5e-08	6.31e-07
chr7	77659097	77661020	peak1621	3.58029	-0.147882	4.52481	-4.67269	3.53e-08	6.35e-07
chr2	128278049	128279219	peak1622	4.10277	5.01934	0.949131	4.07021	3.54e-08	6.36e-07
chr12	117416833	117422985	peak1623	3.64513	-0.147882	4.59212	-4.74001	3.56e-08	6.39e-07
chr13	31367084	31368555	peak1624	3.64513	-0.147882	4.59212	-4.74001	3.56e-08	6.39e-07
chr8	47071140	47073458	peak1625	3.77784	4.71233	0.284367	4.42796	3.56e-08	6.39e-07
chr8	113769496	113770720	peak1626	3.85975	4.79793	0.284367	4.51357	3.61e-08	6.48e-07
chr14	30147023	30149568	peak1627	3.67395	-0.147882	4.62202	-4.7699	3.63e-08	6.52e-07
chr10	126759220	126761351	peak1628	4.22834	5.13752	1.19354	3.94399	3.65e-08	6.54e-07
chr7	74773386	74776131	peak1629	6.32542	7.15729	4.14105	3.01624	3.66e-08	6.56e-07
chr2	75500164	75502799	peak1630	4.95969	5.80579	2.6547	3.15109	3.67e-08	6.57e-07
chr15	55967591	55970017	peak1631	4.42034	1.66409	5.30941	-3.64532	3.68e-08	6.59e-07
chr14	47985513	47988960	peak1632	5.02779	1.87621	5.94424	-4.06803	3.69e-08	6.59e-07
chr3	59937463	59938235	peak1633	3.56771	-0.147882	4.51173	-4.65961	3.72e-08	6.64e-07
chr13	56104879	56109985	peak1634	5.15026	2.1479	6.05731	-3.90941	3.72e-08	6.64e-07
chr1	129239842	129243103	peak1635	3.94224	4.88392	0.284367	4.59956	3.73e-08	6.66e-07
chr1	145762763	145765457	peak1636	4.27325	5.19936	0.949131	4.25023	3.76e-08	6.71e-07
chr9	88012915	88013992	peak1637	4.65722	5.522	2.17475	3.34725	3.78e-08	6.74e-07
chr8	37954027	37955316	peak1638	6.50582	7.27932	4.72282	2.5565	3.8e-08	6.77e-07
chr17	73429836	73432623	peak1639	7.75176	8.55092	5.80786	2.74307	3.82e-08	6.79e-07
chr15	42878199	42879432	peak1640	4.1621	-0.147882	5.12527	-5.27315	3.85e-08	6.86e-07
chr9	55018086	55019771	peak1641	5.12181	6.00323	2.45809	3.54515	3.86e-08	6.87e-07
chr9	108121617	108124895	peak1642	5.78506	6.62409	3.54144	3.08265	3.87e-08	6.88e-07
chr6	12793671	12798647	peak1643	5.45775	2.73506	6.34412	-3.60905	3.9e-08	6.93e-07
chr12	35900262	35902904	peak1644	5.91355	3.50244	6.77112	-3.26868	3.94e-08	6.99e-07
chr12	30719226	30723622	peak1645	3.83766	4.77487	0.284367	4.4905	3.99e-08	7.08e-07
chr10	68337248	68339086	peak1646	3.58568	-0.147882	4.5304	-4.67829	4.01e-08	7.12e-07
chr2	168412459	168415859	peak1647	3.75012	4.6833	0.284367	4.39894	4.05e-08	7.18e-07
chr5	113989824	113992533	peak1648	6.8197	4.82786	7.62588	-2.79803	4.07e-08	7.2e-07
chr6	66941575	66943370	peak1649	6.40587	7.1989	4.5023	2.69661	4.07e-08	7.2e-07
chr1	186906855	186908445	peak1650	3.7935	4.72871	0.284367	4.44434	4.07e-08	7.2e-07
chr9	59394174	59396287	peak1651	7.30078	8.22647	3.98468	4.2418	4.13e-08	7.29e-07
chr15	38753894	38755750	peak1652	5.32268	3.24289	6.14108	-2.89819	4.13e-08	7.29e-07
chr16	49915382	49917061	peak1653	5.05631	2.84806	5.8911	-3.04304	4.18e-08	7.39e-07
chr18	12267761	12268772	peak1654	4.14228	1.19335	5.0457	-3.85235	4.19e-08	7.39e-07
chr3	138577425	138578614	peak1655	4.76367	2.30269	5.62633	-3.32364	4.2e-08	7.41e-07
chr13	56649465	56652510	peak1656	5.89708	4.01844	6.68624	-2.6678	4.26e-08	7.51e-07
chr1	166081080	166082626	peak1657	3.64679	-0.147882	4.59385	-4.74173	4.28e-08	7.54e-07
chr8	34308071	34310587	peak1658	4.58987	1.82762	5.47943	-3.65181	4.28e-08	7.54e-07
chr8	75169281	75171868	peak1659	4.31347	1.41533	5.21331	-3.79798	4.29e-08	7.55e-07
chr11	104888478	104891557	peak1660	5.55154	3.32328	6.38875	-3.06547	4.32e-08	7.6e-07
chr10	67112458	67115760	peak1661	3.88051	4.8196	0.284367	4.53523	4.36e-08	7.65e-07
chr11	107534719	107537563	peak1662	5.8291	6.71422	3.12145	3.59277	4.39e-08	7.71e-07
chr18	33782398	33783793	peak1663	5.71972	6.53705	3.64791	2.88914	4.4e-08	7.72e-07
chr6	40086850	40090445	peak1664	5.31483	3.24906	6.13134	-2.88229	4.42e-08	7.76e-07
chr2	153003984	153006988	peak1665	5.19477	6.03404	2.94913	3.08491	4.44e-08	7.78e-07
chr11	95239904	95243154	peak1666	3.81523	4.75143	0.284367	4.46707	4.44e-08	7.78e-07
chr6	65573151	65574326	peak1667	4.05402	-0.147882	5.01429	-5.16217	4.45e-08	7.79e-07
chr13	51068545	51074386	peak1668	6.5346	4.70338	7.31615	-2.61276	4.45e-08	7.79e-07
chr9	34155771	34159426	peak1669	4.11348	0.868222	5.03532	-4.1671	4.53e-08	7.92e-07
chr8	130619844	130622181	peak1670	4.8275	2.3086	5.69581	-3.38721	4.54e-08	7.93e-07
chr17	13666210	13668553	peak1671	6.73196	5.05894	7.48591	-2.42697	4.55e-08	7.94e-07
chr12	33449538	33454306	peak1672	3.55501	-0.147882	4.49853	-4.64641	4.65e-08	8.11e-07
chr2	132984436	132985601	peak1673	3.55501	-0.147882	4.49853	-4.64641	4.65e-08	8.11e-07
chr13	115396639	115398517	peak1674	3.76004	0.426245	4.68666	-4.26042	4.7e-08	8.19e-07
chr4	139099774	139100857	peak1675	4.20724	0.852118	5.13496	-4.28284	4.71e-08	8.21e-07
chr5	67702087	67705873	peak1676	4.22444	5.13336	1.19354	3.93983	4.74e-08	8.24e-07
chr5	113677438	113680443	peak1677	3.62611	-0.147882	4.5724	-4.72028	4.74e-08	8.24e-07
chr3	146420146	146422308	peak1678	3.74794	4.68103	0.284367	4.39666	4.75e-08	8.25e-07
chr2	148163496	148165070	peak1679	3.91655	0.852118	4.82764	-3.97552	4.76e-08	8.27e-07
chr11	72619620	72622464	peak1680	5.17354	6.05157	2.54875	3.50282	4.76e-08	8.27e-07
chrX	34090517	34092387	peak1681	5.24685	3.10515	6.07335	-2.9682	4.84e-08	8.39e-07
chr15	76239083	76241417	peak1682	4.54285	5.43506	1.7469	3.68815	4.87e-08	8.45e-07
chr5	64826387	64831347	peak1683	6.31997	4.2336	7.13925	-2.90565	4.9e-08	8.49e-07
chr8	28206357	28208401	peak1684	4.52261	5.39093	2.00362	3.38731	4.95e-08	8.57e-07
chr6	7973133	7974868	peak1685	3.65367	-0.147882	4.60099	-4.74887	4.96e-08	8.59e-07
chr8	87202765	87205933	peak1686	5.43639	6.31624	2.79088	3.52536	5.01e-08	8.68e-07
chr16	37675276	37677325	peak1687	6.34122	4.6082	7.10606	-2.49785	5.07e-08	8.76e-07
chr8	40082924	40084340	peak1688	3.85292	4.7908	0.284367	4.50643	5.07e-08	8.76e-07
chr1	108410475	108413056	peak1689	3.53665	-0.147882	4.47943	-4.62731	5.08e-08	8.76e-07
chr16	3807443	3808776	peak1690	3.53665	-0.147882	4.47943	-4.62731	5.08e-08	8.76e-07
chr2	158131188	158133309	peak1691	3.53665	-0.147882	4.47943	-4.62731	5.08e-08	8.76e-07
chr2	148418118	148432632	peak1692	8.30521	6.66863	9.05228	-2.38365	5.08e-08	8.76e-07
chr14	67801406	67802544	peak1693	3.93531	0.835833	4.8486	-4.01276	5.09e-08	8.77e-07
chr11	3743724	3745545	peak1694	5.51661	3.02204	6.38257	-3.36053	5.13e-08	8.84e-07
chr12	41523431	41525951	peak1695	6.73727	4.95547	7.51057	-2.5551	5.13e-08	8.84e-07
chr17	69476330	69480016	peak1696	4.07476	1.16755	4.97524	-3.80769	5.16e-08	8.88e-07
chr3	152062835	152071815	peak1697	7.4429	8.21542	5.66574	2.54968	5.26e-08	9.05e-07
chr15	55061813	55064519	peak1698	3.60514	-0.147882	4.55062	-4.6985	5.28e-08	9.07e-07
chr13	63170842	63176415	peak1699	7.25756	5.64449	8.00009	-2.35559	5.31e-08	9.11e-07
chr18	5692791	5696513	peak1700	5.48208	6.30425	3.37384	2.93041	5.31e-08	9.11e-07
chr5	4485468	4490598	peak1701	5.35083	2.52489	6.24533	-3.72044	5.31e-08	9.11e-07
chr5	124340025	124341677	peak1702	3.54951	-0.147882	4.4928	-4.64069	5.35e-08	9.17e-07
chr17	7007272	7009899	peak1703	3.68233	-0.147882	4.6307	-4.77858	5.39e-08	9.23e-07
chr10	98475188	98476494	peak1704	4.69642	5.58478	1.94913	3.63565	5.4e-08	9.24e-07
chr9	111194432	111197059	peak1705	3.769	0.447837	4.69496	-4.24713	5.43e-08	9.29e-07
chr11	109656157	109658064	peak1706	6.72565	7.57064	4.43055	3.14009	5.43e-08	9.29e-07
chr14	68260542	68261600	peak1707	5.31261	2.40984	6.21278	-3.80294	5.43e-08	9.29e-07
chr2	48701272	48703179	peak1708	5.96561	6.76272	4.03532	2.7274	5.44e-08	9.3e-07
chr18	44801771	44804616	peak1709	4.68277	5.57453	1.8925	3.68202	5.45e-08	9.31e-07
chr17	27744614	27752448	peak1710	5.72387	6.60521	3.06112	3.54409	5.54e-08	9.45e-07
chr10	82530937	82536639	peak1711	3.78104	4.71567	0.284367	4.43131	5.55e-08	9.46e-07
chr8	63224343	63225988	peak1712	4.38397	1.41533	5.28874	-3.87341	5.55e-08	9.46e-07
chr12	8370557	8374398	peak1713	4.6761	1.99663	5.55886	-3.56223	5.55e-08	9.46e-07
chr3	90328846	90332802	peak1714	6.65781	4.89651	7.4276	-2.53109	5.63e-08	9.59e-07
chr11	66861901	66863024	peak1715	3.72406	4.656	0.284367	4.37163	5.66e-08	9.62e-07
chr14	103731975	103733155	peak1716	3.72406	4.656	0.284367	4.37163	5.66e-08	9.62e-07
chr8	81038570	81039715	peak1717	3.72406	4.656	0.284367	4.37163	5.66e-08	9.62e-07
chr3	138209216	138210696	peak1718	4.49952	5.37286	1.92685	3.44601	5.67e-08	9.63e-07
chr11	18797564	18800004	peak1719	5.65126	6.48851	3.42261	3.0659	5.7e-08	9.68e-07
chr13	115468442	115472732	peak1720	6.58165	4.85313	7.34569	-2.49256	5.71e-08	9.68e-07
chr15	58462496	58465565	peak1721	3.52368	-0.147882	4.46593	-4.61381	5.74e-08	9.72e-07
chr5	25122187	25124087	peak1722	3.52368	-0.147882	4.46593	-4.61381	5.74e-08	9.72e-07
chr13	18848612	18850649	peak1723	4.68484	5.57405	1.92685	3.6472	5.76e-08	9.76e-07
chr1	135737770	135740838	peak1724	3.89925	4.83913	0.284367	4.55477	5.79e-08	9.79e-07
chr17	15646931	15649809	peak1725	6.91283	7.67584	5.19006	2.48578	5.81e-08	9.83e-07
chr4	147680071	147681729	peak1726	4.88508	2.01121	5.78316	-3.77195	5.81e-08	9.83e-07
chr14	56331678	56336453	peak1727	4.59327	-0.147882	5.56604	-5.71392	5.83e-08	9.85e-07
chr5	99642456	99644185	peak1728	5.19636	6.06235	2.70154	3.36081	5.83e-08	9.85e-07
chr8	6573534	6575991	peak1729	5.03241	2.75685	5.87516	-3.11831	5.84e-08	9.86e-07
chr3	88786858	88789417	peak1730	7.51913	8.26204	5.90406	2.35798	5.88e-08	9.92e-07
chr1	82697569	82699266	peak1731	4.41593	5.31081	1.58494	3.72587	5.89e-08	9.93e-07
chr11	90521793	90523489	peak1732	6.52618	7.30203	4.72927	2.57276	5.92e-08	9.97e-07
chr12	3545131	3551006	peak1733	4.41657	1.19335	5.33718	-4.14383	5.94e-08	1e-06
chr17	65312441	65315490	peak1734	3.53297	-0.147882	4.4756	-4.62348	5.96e-08	1e-06
chr19	14652117	14654222	peak1735	4.1679	5.08826	0.949131	4.13913	5.99e-08	1.01e-06
chr13	45080626	45082316	peak1736	4.71179	5.58004	2.19354	3.3865	6e-08	1.01e-06
chr3	94175100	94179925	peak1737	4.99102	-0.147882	5.9704	-6.11829	6.01e-08	1.01e-06
chr1	160240097	160241216	peak1738	3.7361	0.426245	4.66146	-4.23522	6.04e-08	1.01e-06
chr14	105881764	105883139	peak1739	5.24234	3.00758	6.08032	-3.07275	6.09e-08	1.02e-06
chr14	13832195	13836110	peak1740	3.71043	-0.147882	4.65982	-4.8077	6.09e-08	1.02e-06
chr11	115260715	115263019	peak1741	4.38824	1.65484	5.27547	-3.62063	6.1e-08	1.02e-06
chr10	29199871	29200782	peak1742	3.78383	-0.147882	4.73577	-4.88365	6.11e-08	1.02e-06
chr14	47133393	47139735	peak1743	6.65694	4.78551	7.44496	-2.65945	6.17e-08	1.03e-06
chr4	56134211	56136189	peak1744	4.92044	2.44247	5.78478	-3.34231	6.19e-08	1.03e-06
chr12	100919375	100920585	peak1745	4.32074	1.45851	5.21796	-3.75945	6.2e-08	1.04e-06
chr7	28519937	28521669	peak1746	4.04876	4.96205	0.949131	4.01292	6.21e-08	1.04e-06
chr15	51554537	51564273	peak1747	4.20444	-0.147882	5.16869	-5.31657	6.22e-08	1.04e-06
chr8	130910672	130912093	peak1748	6.04789	6.83017	4.21219	2.61798	6.24e-08	1.04e-06
chr12	87332623	87334562	peak1749	3.70202	4.63289	0.284367	4.34852	6.28e-08	1.05e-06
chr4	100494448	100496278	peak1750	4.85128	5.7045	2.48139	3.22312	6.29e-08	1.05e-06
chr4	102555211	102562025	peak1751	5.70219	3.70001	6.50985	-2.80984	6.31e-08	1.05e-06
chr6	50606513	50618227	peak1752	5.34392	3.2336	6.16637	-2.93277	6.35e-08	1.06e-06
chr13	97702921	97715254	peak1753	7.96981	8.69466	6.44395	2.25071	6.37e-08	1.06e-06
chr14	70022521	70023755	peak1754	3.70315	4.63407	0.284367	4.3497	6.39e-08	1.06e-06
chr13	97120139	97122285	peak1755	5.68547	3.6687	6.49521	-2.82651	6.4e-08	1.06e-06
chr10	98428187	98430176	peak1756	4.90448	5.78445	2.25763	3.52682	6.41e-08	1.06e-06
chr9	53824988	53826525	peak1757	5.42913	2.64085	6.32074	-3.67989	6.41e-08	1.07e-06
chr6	32911312	32912856	peak1758	4.80753	5.656	2.48139	3.17461	6.5e-08	1.08e-06
chr1	125886691	125888073	peak1759	3.60343	-0.147882	4.54884	-4.69672	6.5e-08	1.08e-06
chr13	16816207	16819166	peak1760	6.62308	4.57575	7.43707	-2.86132	6.51e-08	1.08e-06
chr3	121786631	121788458	peak1761	5.97195	4.10005	6.76004	-2.66	6.53e-08	1.08e-06
chr11	31799627	31802606	peak1762	7.65929	8.42003	5.94916	2.47087	6.58e-08	1.09e-06
chr10	88573192	88575776	peak1763	6.3951	4.46352	7.19241	-2.72889	6.58e-08	1.09e-06
chr13	9024818	9027998	peak1764	4.08283	1.19335	4.98204	-3.78869	6.68e-08	1.1e-06
chr2	122555880	122559682	peak1765	3.85368	-0.147882	4.80793	-4.95581	6.73e-08	1.11e-06
chr2	20986088	20987340	peak1766	6.22303	4.30121	7.01887	-2.71766	6.8e-08	1.12e-06
chr2	71435047	71437930	peak1767	4.76582	5.65368	2.02475	3.62893	6.81e-08	1.12e-06
chr15	24394961	24399178	peak1768	3.63309	-0.147882	4.57964	-4.72752	6.83e-08	1.13e-06
chr17	47200715	47204707	peak1769	5.32096	3.0328	6.16516	-3.13236	6.85e-08	1.13e-06
chr1	168196826	168198325	peak1770	3.5422	-0.147882	4.4852	-4.63308	6.89e-08	1.14e-06
chr10	37222106	37223691	peak1771	4.56367	0.426245	5.52209	-5.09585	6.92e-08	1.14e-06
chr8	124768583	124772836	peak1772	8.10379	8.92262	6.02081	2.90181	6.99e-08	1.15e-06
chr16	21836134	21838280	peak1773	4.38992	1.63615	5.2788	-3.64265	7e-08	1.15e-06
chr5	147084409	147085353	peak1774	5.84455	6.63201	3.97663	2.65537	7.03e-08	1.16e-06
chr15	59415659	59423553	peak1775	4.44236	5.35187	1.40247	3.94939	7.07e-08	1.16e-06
chr11	118013993	118015943	peak1776	4.19637	5.10345	1.19354	3.90992	7.08e-08	1.16e-06
chr1	182633068	182635249	peak1777	5.74074	3.85009	6.53178	-2.68168	7.16e-08	1.18e-06
chr1	182712727	182714939	peak1778	3.50115	-0.147882	4.44247	-4.59035	7.22e-08	1.19e-06
chr5	106013513	106016371	peak1779	6.12842	6.98458	3.73084	3.25374	7.24e-08	1.19e-06
chr11	121396853	121399054	peak1780	3.73178	4.66409	0.284367	4.37973	7.29e-08	1.19e-06
chr5	42017721	42020319	peak1781	4.21637	5.09749	1.55621	3.54128	7.33e-08	1.2e-06
chr15	56655689	56656998	peak1782	4.48994	5.3624	1.92685	3.43555	7.33e-08	1.2e-06
chr14	26172663	26175271	peak1783	4.23501	1.15448	5.14711	-3.99263	7.39e-08	1.21e-06
chr2	144032424	144034110	peak1784	5.66476	3.75252	6.45913	-2.70661	7.39e-08	1.21e-06
chr15	28060962	28064875	peak1785	4.92151	2.75685	5.75093	-2.99408	7.39e-08	1.21e-06
chr1	64384111	64386958	peak1786	5.34678	3.37427	6.15017	-2.77589	7.41e-08	1.21e-06
chr6	5250366	5251778	peak1787	3.50491	-0.147882	4.44639	-4.59427	7.41e-08	1.21e-06
chr5	104880897	104884095	peak1788	3.89321	0.868222	4.80175	-3.93353	7.42e-08	1.21e-06
chr1	24089076	24090014	peak1789	3.72185	4.65368	0.284367	4.36931	7.44e-08	1.21e-06
chr10	76154999	76158354	peak1790	3.72185	4.65368	0.284367	4.36931	7.44e-08	1.21e-06
chr13	105282496	105284206	peak1791	5.72671	6.54545	3.64442	2.90103	7.44e-08	1.21e-06
chr3	109232784	109236064	peak1792	3.72158	0.426245	4.64617	-4.21992	7.45e-08	1.21e-06
chr8	97859586	97861361	peak1793	3.81315	4.74926	0.284367	4.46489	7.48e-08	1.22e-06
chr6	38819961	38820978	peak1794	3.69865	4.62935	0.284367	4.34498	7.55e-08	1.23e-06
chr1	153463197	153466949	peak1795	5.67293	6.48956	3.6063	2.88326	7.57e-08	1.23e-06
chrX	155593852	155595264	peak1796	4.7683	1.86822	5.66828	-3.80005	7.58e-08	1.23e-06
chr9	56027218	56029201	peak1797	4.99943	2.85616	5.82613	-2.96997	7.58e-08	1.23e-06
chr18	67212170	67214746	peak1798	7.3265	5.62416	8.08584	-2.46168	7.6e-08	1.23e-06
chr4	62941869	62945276	peak1799	5.9214	6.80475	3.23503	3.56972	7.66e-08	1.24e-06
chr3	57806393	57807889	peak1800	3.51058	-0.147882	4.4523	-4.60018	7.71e-08	1.25e-06
chr5	142838292	142840486	peak1801	3.51058	-0.147882	4.4523	-4.60018	7.71e-08	1.25e-06
chr4	87630423	87637146	peak1802	5.7321	3.61299	6.5557	-2.94271	7.73e-08	1.25e-06
chr4	45474007	45478644	peak1803	6.69378	4.78232	7.48803	-2.70571	7.89e-08	1.28e-06
chr14	63349087	63350172	peak1804	3.67736	4.60701	0.284367	4.32264	7.96e-08	1.29e-06
chr6	6109241	6111895	peak1805	3.67736	4.60701	0.284367	4.32264	7.96e-08	1.29e-06
chr6	91548034	91550564	peak1806	4.70593	2.43708	5.54791	-3.11083	7.98e-08	1.29e-06
chr10	44045042	44046725	peak1807	3.67622	4.60581	0.284367	4.32144	7.98e-08	1.29e-06
chr14	27405686	27407317	peak1808	6.37569	7.25827	3.69834	3.55993	8e-08	1.29e-06
chr16	22919601	22921032	peak1809	3.72804	0.426245	4.65297	-4.22672	8.04e-08	1.3e-06
chr9	42891698	42895934	peak1810	6.64325	7.39728	4.96981	2.42747	8.06e-08	1.3e-06
chr13	28743170	28744976	peak1811	4.96919	5.83299	2.49659	3.3364	8.09e-08	1.3e-06
chr15	58981656	58988332	peak1812	6.55776	4.3827	7.38848	-3.00577	8.1e-08	1.3e-06
chr8	86904008	86906902	peak1813	4.26007	0.835833	5.19126	-4.35542	8.13e-08	1.31e-06
chr15	32214252	32215991	peak1814	3.79033	4.7254	0.284367	4.44103	8.2e-08	1.32e-06
chr6	134226216	134228292	peak1815	4.4125	5.30713	1.58494	3.72218	8.2e-08	1.32e-06
chr2	128158368	128168874	peak1816	8.14728	8.97226	6.0175	2.95475	8.24e-08	1.32e-06
chr14	27934570	27939547	peak1817	5.65688	3.76332	6.44837	-2.68505	8.26e-08	1.33e-06
chr19	20500456	20502015	peak1818	4.5837	2.16103	5.44247	-3.28144	8.28e-08	1.33e-06
chr4	5604508	5607069	peak1819	6.05812	6.91099	3.69159	3.21941	8.28e-08	1.33e-06
chr6	71732178	71734353	peak1820	4.98873	2.17405	5.88238	-3.70833	8.33e-08	1.34e-06
chr5	53912902	53918691	peak1821	6.24637	4.46352	7.01985	-2.55633	8.41e-08	1.35e-06
chr4	148773088	148774591	peak1822	5.98734	6.79931	3.95465	2.84466	8.41e-08	1.35e-06
chr15	61077882	61080623	peak1823	5.2883	2.32036	6.19302	-3.87267	8.44e-08	1.35e-06
chr14	60166014	60173008	peak1824	4.69037	1.82762	5.58763	-3.76001	8.45e-08	1.35e-06
chr17	64297590	64300008	peak1825	5.9838	6.76407	4.16039	2.60368	8.54e-08	1.37e-06
chr15	85996490	86007173	peak1826	6.28568	7.17825	3.48511	3.69314	8.55e-08	1.37e-06
chr10	26557676	26566691	peak1827	5.62786	2.73066	6.52763	-3.79697	8.57e-08	1.37e-06
chr12	41613764	41616654	peak1828	3.69066	-0.147882	4.63933	-4.78721	8.58e-08	1.37e-06
chr4	151535148	151537877	peak1829	3.8595	-0.147882	4.81394	-4.96182	8.6e-08	1.37e-06
chr3	104238959	104240805	peak1830	4.63166	1.83583	5.52386	-3.68803	8.61e-08	1.37e-06
chr11	59106797	59108317	peak1831	4.03029	4.94244	0.949131	3.99331	8.65e-08	1.38e-06
chr17	34647151	34648705	peak1832	3.72968	0.426245	4.6547	-4.22846	8.75e-08	1.39e-06
chr17	64828290	64831445	peak1833	3.55138	-0.147882	4.49474	-4.64263	8.77e-08	1.4e-06
chrX	18747838	18751967	peak1834	5.68842	2.73506	6.59215	-3.85708	8.79e-08	1.4e-06
chr2	78388194	78391051	peak1835	5.61904	6.41522	3.69496	2.72025	8.8e-08	1.4e-06
chr11	60546603	60549052	peak1836	6.76241	5.15549	7.50373	-2.34824	8.83e-08	1.4e-06
chr10	58703153	58705356	peak1837	3.48208	-0.147882	4.42261	-4.57049	8.83e-08	1.4e-06
chr12	86758410	86760379	peak1838	3.48208	-0.147882	4.42261	-4.57049	8.83e-08	1.4e-06
chr13	115304398	115306132	peak1839	6.39529	4.47671	7.19063	-2.71392	8.86e-08	1.41e-06
chr12	117544150	117548845	peak1840	5.84392	6.64974	3.85458	2.79516	8.89e-08	1.41e-06
chr17	32209721	32213685	peak1841	4.80001	1.41533	5.72924	-4.31391	8.91e-08	1.41e-06
chr1	92432394	92433438	peak1842	3.88924	4.81049	0.654703	4.15578	8.93e-08	1.41e-06
chr11	86548891	86549956	peak1843	3.72074	4.65252	0.284367	4.36815	9e-08	1.42e-06
chr13	101739638	101743033	peak1844	3.51996	-0.147882	4.46206	-4.60994	9.13e-08	1.44e-06
chr6	126258504	126259443	peak1845	3.7085	0.426245	4.63238	-4.20614	9.17e-08	1.45e-06
chr5	106000231	106002989	peak1846	5.90876	6.70204	4.00362	2.69843	9.19e-08	1.45e-06
chr10	114673489	114674581	peak1847	4.43617	5.33257	1.58494	3.74763	9.27e-08	1.46e-06
chr13	53342322	53346082	peak1848	4.383	5.27537	1.58494	3.69042	9.29e-08	1.47e-06
chr2	136763073	136765445	peak1849	4.70024	5.55194	2.34463	3.20731	9.29e-08	1.47e-06
chr2	93884375	93887025	peak1850	6.43998	7.21243	4.66319	2.54924	9.29e-08	1.47e-06
chr13	54416057	54421722	peak1851	6.40998	7.18816	4.59918	2.58898	9.31e-08	1.47e-06
chr6	53404913	53406157	peak1852	5.13704	3.09834	5.94984	-2.8515	9.35e-08	1.47e-06
chr2	93981192	93983843	peak1853	4.87175	5.74884	2.25763	3.49121	9.45e-08	1.49e-06
chr14	30677567	30680337	peak1854	3.61222	-0.147882	4.55797	-4.70586	9.46e-08	1.49e-06
chrX	7052674	7053909	peak1855	3.61222	-0.147882	4.55797	-4.70586	9.46e-08	1.49e-06
chr11	103467295	103468935	peak1856	4.39953	1.68242	5.28544	-3.60301	9.46e-08	1.49e-06
chr14	35261250	35263617	peak1857	7.19326	7.95225	5.49285	2.4594	9.51e-08	1.49e-06
chr8	74159717	74163251	peak1858	6.5458	7.34167	4.62371	2.71796	9.77e-08	1.54e-06
chr18	82885947	82888854	peak1859	3.57489	-0.147882	4.51919	-4.66707	9.78e-08	1.54e-06
chr3	148583631	148586440	peak1860	5.14732	5.97409	3.00362	2.97047	9.8e-08	1.54e-06
chr15	82246691	82248692	peak1861	3.96535	0.852118	4.87948	-4.02736	9.83e-08	1.54e-06
chr8	87482828	87487302	peak1862	4.02079	4.94908	0.654703	4.29437	9.91e-08	1.55e-06
chr3	24589592	24592456	peak1863	6.52538	4.85515	7.27881	-2.42366	9.96e-08	1.56e-06
chr9	75690764	75693162	peak1864	4.93392	2.04702	5.83294	-3.78593	9.97e-08	1.56e-06
chr12	21476156	21479976	peak1865	3.49544	-0.147882	4.43652	-4.5844	9.98e-08	1.56e-06
chr12	29198376	29200687	peak1866	3.49544	-0.147882	4.43652	-4.5844	9.98e-08	1.56e-06
chr9	79931462	79934978	peak1867	5.73609	6.61322	3.12145	3.49177	1e-07	1.57e-06
chr4	131589476	131590867	peak1868	4.16041	5.06507	1.19354	3.87153	1.02e-07	1.6e-06
chr1	31075027	31077174	peak1869	4.7685	2.1479	5.64617	-3.49826	1.03e-07	1.6e-06
chr6	31434944	31438363	peak1870	4.51763	5.39772	1.86933	3.52839	1.03e-07	1.61e-06
chr5	111412180	111414514	peak1871	5.37528	6.19985	3.24867	2.95118	1.03e-07	1.61e-06
chr7	150845842	150847877	peak1872	6.01929	4.08978	6.81628	-2.7265	1.04e-07	1.62e-06
chr14	31727556	31731278	peak1873	7.80278	8.52572	6.28597	2.23975	1.04e-07	1.62e-06
chr17	65309675	65311054	peak1874	4.71437	1.87621	5.6098	-3.73359	1.04e-07	1.62e-06
chr13	112744096	112746198	peak1875	5.87234	4.10005	6.64402	-2.54398	1.04e-07	1.62e-06
chr2	148446890	148449743	peak1876	5.03435	2.33201	5.91903	-3.58702	1.05e-07	1.63e-06
chr15	43416371	43421816	peak1877	5.76611	3.61776	6.59346	-2.9757	1.05e-07	1.63e-06
chr13	15617911	15619950	peak1878	5.81075	6.61524	3.83064	2.7846	1.05e-07	1.64e-06
chr4	136349926	136351346	peak1879	5.10845	5.9372	2.94913	2.98807	1.06e-07	1.64e-06
chr4	44168616	44171168	peak1880	5.93263	6.7247	4.03532	2.68937	1.06e-07	1.65e-06
chr18	62328189	62332064	peak1881	5.90888	4.13503	6.68083	-2.5458	1.07e-07	1.66e-06
chr17	43526600	43529932	peak1882	6.31478	4.58309	7.07938	-2.49629	1.07e-07	1.67e-06
chr8	33114352	33115367	peak1883	3.84258	4.76117	0.654703	4.10646	1.08e-07	1.67e-06
chr19	30179523	30184568	peak1884	4.73858	1.82762	5.63933	-3.81171	1.08e-07	1.67e-06
chr13	9588364	9589525	peak1885	3.83748	4.75577	0.654703	4.10106	1.08e-07	1.68e-06
chr9	64088001	64089039	peak1886	4.6594	5.5383	2.02475	3.51356	1.09e-07	1.69e-06
chr9	95712817	95716196	peak1887	6.59466	4.83299	7.36451	-2.53152	1.1e-07	1.69e-06
chr6	65558476	65560478	peak1888	4.88361	1.87621	5.791	-3.91479	1.1e-07	1.7e-06
chr11	42419427	42420383	peak1889	4.9852	1.87621	5.89908	-4.02287	1.1e-07	1.7e-06
chr10	14755864	14758190	peak1890	4.03784	1.15448	4.93661	-3.78213	1.1e-07	1.71e-06
chr10	26272292	26275208	peak1891	5.45583	3.1708	6.29967	-3.12887	1.12e-07	1.73e-06
chr2	44921374	44925115	peak1892	6.64193	7.39953	4.94913	2.4504	1.12e-07	1.73e-06
chr2	141113665	141115858	peak1893	6.56086	4.89945	7.31264	-2.41319	1.13e-07	1.73e-06
chr4	147878262	147879495	peak1894	4.24907	1.64553	5.12521	-3.47969	1.13e-07	1.75e-06
chr2	4309072	4310096	peak1895	5.26389	6.08859	3.13621	2.95239	1.14e-07	1.75e-06
chr13	19671619	19673071	peak1896	4.55036	1.63615	5.45135	-3.81519	1.14e-07	1.76e-06
chr1	43451998	43454817	peak1897	3.68192	4.6118	0.284367	4.32743	1.16e-07	1.78e-06
chr13	52168768	52172360	peak1898	3.68192	4.6118	0.284367	4.32743	1.16e-07	1.78e-06
chr15	62248192	62250915	peak1899	5.28874	2.94908	6.13869	-3.18961	1.16e-07	1.78e-06
chrX	48798088	48798921	peak1900	4.82425	5.67874	2.44247	3.23628	1.17e-07	1.79e-06
chr17	46027862	46032984	peak1901	5.52028	6.39502	2.93232	3.4627	1.17e-07	1.79e-06
chr10	26471910	26474351	peak1902	3.455	-0.147882	4.39438	-4.54226	1.17e-07	1.8e-06
chr3	132108079	132109059	peak1903	3.455	-0.147882	4.39438	-4.54226	1.17e-07	1.8e-06
chr6	145749426	145751415	peak1904	3.65459	4.58309	0.284367	4.29872	1.19e-07	1.82e-06
chr16	36467914	36471399	peak1905	3.53108	-0.147882	4.47363	-4.62151	1.2e-07	1.83e-06
chr17	72342328	72346857	peak1906	4.0784	5.02543	0.284367	4.74107	1.21e-07	1.85e-06
chr6	94187820	94193469	peak1907	4.38032	5.28573	1.40247	3.88325	1.21e-07	1.85e-06
chr18	15215444	15216822	peak1908	5.01341	5.85806	2.72125	3.13682	1.21e-07	1.86e-06
chr18	32728763	32730086	peak1909	3.67061	-0.147882	4.61855	-4.76643	1.22e-07	1.86e-06
chr10	96206560	96208303	peak1910	3.49737	-0.147882	4.43854	-4.58642	1.22e-07	1.87e-06
chr7	130270332	130272150	peak1911	4.45653	5.34181	1.7469	3.59491	1.22e-07	1.87e-06
chr3	83055558	83056745	peak1912	3.56049	-0.147882	4.50422	-4.65211	1.22e-07	1.87e-06
chr5	77621525	77623050	peak1913	3.69058	-0.147882	4.63925	-4.78713	1.23e-07	1.87e-06
chr4	61935532	61936675	peak1914	4.49233	1.82762	5.37384	-3.54622	1.23e-07	1.88e-06
chr6	12999769	13004175	peak1915	6.35881	4.21204	7.18596	-2.97392	1.25e-07	1.9e-06
chr1	37686562	37691042	peak1916	4.05473	1.19335	4.95189	-3.75854	1.25e-07	1.91e-06
chr1	162216486	162217741	peak1917	3.79135	0.426245	4.71959	-4.29334	1.25e-07	1.91e-06
chr14	21473135	21475644	peak1918	5.00183	5.87249	2.45809	3.41441	1.26e-07	1.91e-06
chr2	72132164	72134018	peak1919	5.92448	6.71366	4.0457	2.66796	1.26e-07	1.92e-06
chr1	153793265	153797488	peak1920	4.25489	5.15138	1.40247	3.74891	1.28e-07	1.94e-06
chr11	100470008	100473578	peak1921	5.90282	6.70014	3.9712	2.72894	1.29e-07	1.96e-06
chr1	36691233	36694372	peak1922	3.67053	-0.147882	4.61847	-4.76635	1.29e-07	1.96e-06
chr3	122337507	122339023	peak1923	3.67053	-0.147882	4.61847	-4.76635	1.29e-07	1.96e-06
chr7	130272352	130275046	peak1924	6.75056	7.50776	5.05993	2.44783	1.29e-07	1.96e-06
chr6	115580810	115582284	peak1925	3.96598	4.87399	0.949131	3.92486	1.29e-07	1.96e-06
chr13	115442485	115447398	peak1926	4.63076	1.68242	5.53414	-3.85171	1.3e-07	1.96e-06
chr1	82942870	82944711	peak1927	4.72236	2.29675	5.58142	-3.28467	1.3e-07	1.97e-06
chr9	62530532	62533819	peak1928	6.61206	7.39832	4.7517	2.64662	1.3e-07	1.97e-06
chr13	95157599	95159312	peak1929	4.95231	5.80527	2.58494	3.22033	1.31e-07	1.99e-06
chr17	32544468	32546567	peak1930	3.46475	-0.147882	4.40454	-4.55242	1.32e-07	2e-06
chr6	94704273	94706786	peak1931	4.16176	1.43708	5.04828	-3.6112	1.34e-07	2.02e-06
chr11	94986350	94988937	peak1932	4.55641	-0.147882	5.52847	-5.67635	1.34e-07	2.03e-06
chr14	122087431	122089900	peak1933	4.15139	5.05543	1.19354	3.8619	1.35e-07	2.03e-06
chr5	136836372	136837700	peak1934	4.43638	5.29618	2.00362	3.29256	1.35e-07	2.04e-06
chr4	98101688	98103299	peak1935	4.09819	0.426245	5.04046	-4.61421	1.35e-07	2.04e-06
chr10	66457063	66458653	peak1936	3.44911	-0.147882	4.38823	-4.53611	1.36e-07	2.04e-06
chr5	136689395	136691489	peak1937	3.44911	-0.147882	4.38823	-4.53611	1.36e-07	2.04e-06
chr2	6083205	6084719	peak1938	4.17207	1.41533	5.06118	-3.64586	1.37e-07	2.06e-06
chr5	77684077	77685306	peak1939	3.8782	0.835833	4.78787	-3.95204	1.37e-07	2.07e-06
chr11	3327555	3329624	peak1940	5.96081	6.80396	3.68172	3.12224	1.38e-07	2.07e-06
chr8	45422148	45423478	peak1941	5.97827	3.98417	6.78478	-2.8006	1.38e-07	2.08e-06
chr2	13109672	13112162	peak1942	6.81171	7.55271	5.20639	2.34632	1.39e-07	2.09e-06
chr17	64328660	64329676	peak1943	3.64645	4.57453	0.284367	4.29016	1.39e-07	2.09e-06
chr9	57077176	57082722	peak1944	3.64645	4.57453	0.284367	4.29016	1.39e-07	2.09e-06
chr3	122116375	122118587	peak1945	4.99828	2.04702	5.90187	-3.85485	1.4e-07	2.11e-06
chr10	95561948	95564612	peak1946	3.814	4.73091	0.654703	4.07621	1.42e-07	2.12e-06
chr7	91525884	91528276	peak1947	3.64826	0.426245	4.56881	-4.14256	1.42e-07	2.12e-06
chr7	86284252	86286765	peak1948	5.09609	5.96709	2.54875	3.41834	1.44e-07	2.15e-06
chr1	55467074	55468644	peak1949	3.97933	4.88095	1.05612	3.82483	1.44e-07	2.16e-06
chr1	135131845	135138554	peak1950	4.29345	-0.147882	5.25986	-5.40774	1.45e-07	2.16e-06
chr2	50715260	50716097	peak1951	3.71852	4.65019	0.284367	4.36582	1.45e-07	2.17e-06
chr14	28188365	28191053	peak1952	5.25183	3.3086	6.05089	-2.74229	1.46e-07	2.19e-06
chr3	83148526	83150868	peak1953	6.4429	3.79267	7.32316	-3.53049	1.47e-07	2.19e-06
chr7	127028909	127029825	peak1954	4.46128	5.32894	1.94913	3.37981	1.47e-07	2.19e-06
chr1	180686726	180689914	peak1955	7.66196	8.38602	6.13987	2.24615	1.47e-07	2.2e-06
chr9	44609150	44612372	peak1956	4.31022	1.41533	5.20983	-3.7945	1.48e-07	2.21e-06
chr10	120358075	120359701	peak1957	5.34431	6.14859	3.36558	2.78301	1.49e-07	2.22e-06
chr17	78629890	78631548	peak1958	4.34132	1.44784	5.24082	-3.79299	1.51e-07	2.25e-06
chr6	66944806	66950624	peak1959	6.64414	7.51446	4.10412	3.41033	1.51e-07	2.25e-06
chr11	40206951	40209585	peak1960	3.43137	-0.147882	4.36972	-4.5176	1.52e-07	2.26e-06
chr2	62645056	62646098	peak1961	3.43137	-0.147882	4.36972	-4.5176	1.52e-07	2.26e-06
chr4	151214468	151218207	peak1962	4.87562	5.75306	2.25763	3.49543	1.52e-07	2.27e-06
chr5	3305615	3306904	peak1963	4.7497	2.29675	5.61154	-3.31479	1.52e-07	2.27e-06
chr13	51519578	51520708	peak1964	3.70986	4.64111	0.284367	4.35675	1.54e-07	2.29e-06
chr5	93180190	93182067	peak1965	5.21572	2.73506	6.08032	-3.34526	1.55e-07	2.3e-06
chr2	31800150	31802813	peak1966	5.47121	2.94908	6.33983	-3.39075	1.56e-07	2.31e-06
chr1	90550022	90553287	peak1967	5.10976	2.94908	5.93868	-2.98961	1.57e-07	2.33e-06
chr16	25944636	25946464	peak1968	3.41135	-0.147882	4.34882	-4.4967	1.57e-07	2.33e-06
chr7	31801296	31803719	peak1969	4.86236	2.41533	5.72361	-3.30829	1.58e-07	2.34e-06
chr9	13805952	13808117	peak1970	3.94547	4.85212	0.949131	3.90299	1.59e-07	2.36e-06
chr2	129413041	129414536	peak1971	3.42537	-0.147882	4.36346	-4.51134	1.6e-07	2.37e-06
chr11	70216641	70218223	peak1972	3.6291	4.55629	0.284367	4.27192	1.6e-07	2.37e-06
chr7	106442627	106444228	peak1973	6.76231	7.55486	4.8619	2.69295	1.6e-07	2.37e-06
chr2	48868843	48869782	peak1974	3.69414	4.62462	0.284367	4.34025	1.61e-07	2.39e-06
chr3	78989771	78990912	peak1975	4.19955	0.835833	5.12771	-4.29188	1.62e-07	2.4e-06
chr3	104091258	104093355	peak1976	5.52431	3.60581	6.31964	-2.71384	1.62e-07	2.4e-06
chr8	108961047	108963712	peak1977	4.17531	1.45851	5.06118	-3.60267	1.63e-07	2.41e-06
chr12	34787877	34788718	peak1978	3.47443	-0.147882	4.41463	-4.56251	1.65e-07	2.43e-06
chr6	134700765	134704505	peak1979	6.01591	6.81173	4.09416	2.71757	1.65e-07	2.44e-06
chr4	47140995	47144653	peak1980	3.59712	4.52264	0.284367	4.23827	1.66e-07	2.44e-06
chrX	73382975	73384254	peak1981	4.25916	1.64553	5.13621	-3.49068	1.67e-07	2.46e-06
chr9	56362602	56366009	peak1982	5.36218	2.91847	6.2231	-3.30463	1.67e-07	2.46e-06
chr1	36326914	36333582	peak1983	5.17661	6.04716	2.63406	3.4131	1.67e-07	2.46e-06
chr1	59519842	59524092	peak1984	7.18359	5.62994	7.91421	-2.28427	1.69e-07	2.49e-06
chr12	100520843	100524389	peak1985	5.69212	6.51977	3.54144	2.97833	1.69e-07	2.49e-06
chr18	69188468	69189609	peak1986	3.53853	-0.147882	4.48139	-4.62927	1.7e-07	2.5e-06
chr13	31608553	31612508	peak1987	3.46277	-0.147882	4.40247	-4.55035	1.7e-07	2.5e-06
chr17	66617508	66620792	peak1988	3.46277	-0.147882	4.40247	-4.55035	1.7e-07	2.5e-06
chr6	84464295	84465872	peak1989	3.46277	-0.147882	4.40247	-4.55035	1.7e-07	2.5e-06
chr17	56341139	56344483	peak1990	4.31584	5.21676	1.40247	3.81429	1.75e-07	2.56e-06
chr14	62917800	62919820	peak1991	3.44127	-0.147882	4.38005	-4.52793	1.75e-07	2.57e-06
chr15	61384065	61386095	peak1992	3.44127	-0.147882	4.38005	-4.52793	1.75e-07	2.57e-06
chr1	78431989	78434984	peak1993	5.09179	5.94718	2.70154	3.24564	1.76e-07	2.58e-06
chr5	93395761	93396851	peak1994	3.95515	-0.147882	4.91255	-5.06043	1.79e-07	2.62e-06
chr3	101902826	101904591	peak1995	3.56586	-0.147882	4.50981	-4.65769	1.79e-07	2.62e-06
chr4	88605148	88606791	peak1996	3.80189	0.835833	4.70649	-3.87066	1.8e-07	2.63e-06
chr13	62959282	62961170	peak1997	4.20522	1.65484	5.0765	-3.42166	1.8e-07	2.63e-06
chr1	163910299	163911807	peak1998	6.80429	7.55913	5.12646	2.43267	1.8e-07	2.63e-06
chr14	26233099	26235537	peak1999	4.04827	1.19335	4.94495	-3.7516	1.8e-07	2.63e-06
[truncated: 27,182 more rows]
