# Supplementary material for: RNF40 regulates gene expression in an epigenetic context-dependent manner
Source: Genome Biol. 2017 Feb 16;18:32. doi: 10.1186/s13059-017-1159-5 (PMC5314486; doi:10.1186/s13059-017-1159-5)
Supplement: Additional file 4: Table S3. — The primers used in this study for qRT-PCR and ChIP-qPCR. (XLSX 18 kb) [file 13059_2017_1159_MOESM4_ESM.xlsx]

## Sheet: Sheet1
Gene	Species	Forward sequence	Reverse sequence	application	Source
36B4	Mouse	TTGGCCAATAAGGTGCCAGC	CTCGGGTCCTAGACCAGTGT	mRNA	This study
Ezh2	Mouse	TCCATGCAACACCCAACACA	AACTCCTTAGCTCCCTCCAGAT	mRNA	This study
Ezh1	Mouse	GCAAGTCCCCCAACTTCCAA	ACATACAGAGCCTTTGCTCCC	mRNA	This study
Eed	Mouse	AAGAACCTGGAGGGAGGCG	TGACAGCATCGTCATTTTCGTC	mRNA	This study
Suz12	Mouse	AGCATCAAAAGCTTGTCTGCAC	ACTTTCACAAGCAGGACTTCCA	mRNA	This study
Rnf40	Mouse	GCCACACTCCTCATCGTCAA	CTGGGAGAGGAGTCCCATCA	mRNA	This study
Foxl2	Mouse	TGCAACCGAGTTCTCATCCC	TAAAGACCTGGCCTGGAGGT	mRNA	This study
Foxl2os	Mouse	AGCAAGCTGGTCTAACGCTC	AGAGCCAAAAGGTACCTGCC	mRNA	This study
Nat8l	Mouse	GCCCTGCGCTACTACTACAG	CCCAGAAACAGGAACCAGGTG	mRNA	This study
Tgfa	Mouse	CTGCTAGCGCTGGGTATCCT	CTGAGTGTGGGAATCTGGGC	mRNA	This study
Chd5	Mouse	TGGACCCTGACTACTGGGAG	TCATCCTGCCACTCCTGGTC	mRNA	This study
Kcnc3	Mouse	CCATCCGAAAAGCCACTGGT	GCTCGTCCACTAGGGGGATA	mRNA	This study
Myl9	Mouse	GCGCCGAGGACTTTTCTTCT	TCTTGGCCTTGGCTCTCTTG	mRNA	This study
Psrc1	Mouse	AATTCGAACGAAGCTCCGCC	CGGCTTAGACCTCGCTTCAC	mRNA	This study
Esr2	Mouse	GAAAGCTGCTGGATGGAGGT	CCTCATCCCTGTCCAGAACGA	mRNA	This study
Efna5	Mouse	TGCAATCCCAGACAACGGAA	TGGCTCGGCTGACTCATGTA	mRNA	This study
Hist3h2a	Mouse	ACGACGAGGAGCTCAACAAG	TCTTCTTGGGCAGTAGCACG	mRNA	This study
CCNE1	Mouse	AGCACTTTCTGCAGCGTCAT	ACTTCGCACACCTCCATTAGC	mRNA	This study
HNRNPK	Human	ATCCGCCCCTGAACGCCCAT	ACATACCGCTCGGGGCCACT	mRNA	(Karpiuk et al., 2012)
RASD1	Human	CAAGACGGCCATCGTGTCGCG	GCTGCACCTCCTCGAAGGAGTCG	mRNA	(Karpiuk et al., 2012)
PPARG	Human	ACCTCCGGGCCCTGGCAAAA	TGCTCTGCTCCTGCAGGGGG	mRNA	(Karpiuk et al., 2012)
RNF40	Human	AGTACAAGGCGCGGTTGA	GAAGCAGAAAACGTGGAAGC	mRNA	(Prenzel et al., 2011)
HOXC10	Human	ACATCTGGAATCGCCTCAGC	GGCTCTGCTCCGTCTTGATT	mRNA	This study
HOXB2	Human	TATAAACAGCCAGCCGTCGC	TGGGGAAGGTTTGCTCGAAA	mRNA	This study
EZH2	Human	CATCCTTTTCATGCAACACCCA	GCTCCCTCCAAATGCTGGTA	mRNA	This study
Myl9_site1	Mouse	TCGATGTTGGCAATCCTGCT	AGGGTGATGCTGGGAAATGG	ChIP	This study
Myl9_site2	Mouse	GAGCCTAACACACCAAGCCT	AGGGCTCAATTTCCTCTGCC	ChIP	This study
Myl9_site3	Mouse	GTCCATCATCATCCCCCGC	CCTTGGCTCTCTTGCTCGAC	ChIP	This study
Psrc1_site1	Mouse	CTGCAAGTACGCGAGAAACC	AAGGGGAGAACTGTCGAACC	ChIP	This study
Psrc1_site2	Mouse	CTGCGTAGACTGTGAAGCGA	CTGATGTGCAATCCGCCAAC	ChIP	This study
Psrc1_site3	Mouse	CTCTCCTTAAGGCAGCAGAACA	GATTGCAAGTGGGTGATTCCTG	ChIP	This study
Ezh2_site1	Mouse	ACAGTTCACTCGTGGGACCG	CTCGAGCGCCGCTTTTGTAG	ChIP	This study
Ezh2_site2	Mouse	CCTTTTTAGAGCCCCGCTGA	CTGCTGACCATTGGGACAGT	ChIP	This study
Nat8l_promoter	Mouse	AACGGTCGGGTGTCAGATTG	CGCGGCTGAAATGTGGTTTG	ChIP	This study
Foxl2_promoter	Mouse	GTACTCGTACGTGGCGCTC	TACTGGTAGATGCCGGACAGA	ChIP	This study
Hoxc13_promoter	Mouse	AAAGCCCCGAGCATGGAC	GGCTGGGATGTCCGTGTAGA	ChIP	This study
Hoxc6_promoter	Mouse	CCACCGCCTATGATCCAGTG	GGGAGTCGAGTAGATCCGGT	ChIP	This study
RASD1_site1	Human	GCGCGCGTACACTTATTTTC	ATATACGGTCCGCGCAAGC	ChIP	This study
RASD1_site2	Human	CATGCGATAGCAGTTCTTGGC	AACTGGCCGCGATGATCAAG	ChIP	This study
RASD1_site3	Human	GCCCTCGCTCCCAAAGTTA	CACTGAACCGAGAAGGGACG	ChIP	This study
PPARG_site1	Human	GAACATCTTGGGAAGACGGC	TTTCCGAGGAGGGATCCGAA	ChIP	This study
PPARG_site2	Human	CCTTTCTGGTATAGGGACTGGC	AAACTCCCCTAGGAGTGAAAGG	ChIP	This study
RNF40	Human	GCTGACGCGGCCGCAATGTCTGGGCCAGGCAACAAAC	GCTGACGCTAGCGCTGATGTAGATACGATGGAAGTC	coloning	This study
RNF40-ΔRING	Human		GCTGACGCTAGCCTTCCTCTGGCGGGCCTCATAGCG	coloning	This study
EZH2	Mouse	GCTGACGGATCCATGGGCCAGACTGGGAAGAAATCTG	GCTGACACTAGTAGGGATTTCCATTTCTCGTTCGATG	coloning	This study
H689A-EZH2	Mouse	TGCTAATGCTTCAGTAAATCCAAAC	TGCTAATGCTTCAGTAAATCCAAACTGCTATGC	coloning	This study
	Mouse	GTTTGGATTTACTGAAGCATTAGCA	GCATAGCAGTTTGGATTTACTGAAGCATTAGCA	coloning	This study

## Sheet: Sheet2
	Clone	Cat.No.	WB	ChIP	Source
H3	-	ab10799	3.51389	-	Abcam
HSC70	B-6	sc-7298	1:50,000	-	Santa Cruz
H2B	53H3	2934	3.51389	-	Cell signaling
RNF40	-	15621-1-AP	0.388889	-	Acris
EZH1	-	ab13665	0.736111	-	Abcam
SUZ12	D39F6	3737	0.736111	-	Cell signaling
EZH2	-	4905	0.736111	-	Cell signaling
H2Bub1	7B4	-	01:10:00	-	Hybridoma (Prenzel et al., 2011)
H2Bub1	D11	5546	-	1.5 µl	Cell signaling
H3K27me3	-	pAb-195-050	0.736111	1 µg	Diagenode
H3K27ac	-	pAb-196-050	0.736111	1 µg	Diagenode
H3K4me3	-	pAb-003-050	0.736111	1 µg	Diagenode
IgG	-	Ab37415	-	1 µg	Abcam

## Sheet: Sheet3
sample name	Data ID	Cell type	Reference
MEFs-NC-GROseq	GSM1397543	MEF	(Wei et al. 2015)
MEFs-SUZ12-NC-ChIPseq	GSM1397526	MEF	(Wei et al. 2015)
MEF Ezh2 ChIP-seq	GSM905453	MEF	(Pinter et al. 2012)
ChIP FOXL2	GSM1490131	primary cells from mouse ovarian follicles	(Georges et al. 2014)
WT_H3K4me1_1	GSM1017407	MEF	(Herz et al. 2012)
WT_H3K4me1_4	GSM1017408	MEF	(Herz et al. 2012)
H2Bub1_WT_rep1	GSM1858312	MEF	in this study
H2Bub1_WT_rep2	GSM1858313	MEF	in this study
H3K4me3_WT_rep1	GSM1858314	MEF	in this study
H3K4me3_WT_rep2	GSM1858315	MEF	in this study
H3K4me3_WT_rep3	GSM1858316	MEF	in this study
H3K4me3_KO_rep1	GSM1858317	MEF	in this study
H3K4me3_KO_rep2	GSM1858318	MEF	in this study
H3K27me3_WT_rep1	GSM1858319	MEF	in this study
H3K27me3_WT_rep2	GSM1858320	MEF	in this study
H3K27me3_KO_rep1	GSM1858321	MEF	in this study
H3K27me3_KO_rep2	GSM1858322	MEF	in this study
H3K27ac_WT_rep1	GSM1858323	MEF	in this study
H3K27ac_WT_rep2	GSM1858324	MEF	in this study
H3K27ac_KO_rep1	GSM1858325	MEF	in this study
H3K27ac_KO_rep2	GSM1858326	MEF	in this study
input DNA_WT_rep1	GSM1858327	MEF	in this study
input DNA_WT_rep2	GSM1858328	MEF	in this study
input DNA_KO_rep1	GSM1858329	MEF	in this study
input DNA_KO_rep2	GSM1858330	MEF	in this study
Rnf40_WT_rep1	GSM1858331	MEF	in this study
Rnf40_WT_rep2	GSM1858332	MEF	in this study
Rnf40_WT_rep3	GSM1858333	MEF	in this study
Rnf40_KO_rep1	GSM1858334	MEF	in this study
Rnf40_KO_rep2	GSM1858335	MEF	in this study
Rnf40_KO_rep3	GSM1858336	MEF	in this study
HeLa H3K4M3 Sg 1	GSM945201	HeLa-S3	ENCODE
HeLa H3K4M3 Sg 2	GSM945201	HeLa-S3	ENCODE
wdr82sh_LMP_H3K4me3_UT	GSM1634801	BMDM	(Austenaa et al. 2015)
wdr82sh_sh1137_H3K4me3_UT	GSM1634817	BMDM	(Austenaa et al. 2015)
wdr82sh_scrambled_polII_total_UT	GSM1634809	BMDM	(Austenaa et al. 2015)
wdr82sh_sh1137_polII_total_UT	GSM1634821	BMDM	(Austenaa et al. 2015)
