# Supplementary material for: RNF40 regulates gene expression in an epigenetic context-dependent manner
Source: Genome Biol. 2017 Feb 16;18:32. doi: 10.1186/s13059-017-1159-5 (PMC5314486; doi:10.1186/s13059-017-1159-5)
Supplement: Additional file 5: Table S4. — Antibodies for western blot and ChIP. (XLSX 17 kb) [file 13059_2017_1159_MOESM5_ESM.xlsx]

## Sheet: Sheet1
Gene	Species	Forward sequence	Reverse sequence	application
36B4	Mouse	TTGGCCAATAAGGTGCCAGC	CTCGGGTCCTAGACCAGTGT	mRNA
Ezh2	Mouse	TCCATGCAACACCCAACACA	AACTCCTTAGCTCCCTCCAGAT	mRNA
Ezh1	Mouse	GCAAGTCCCCCAACTTCCAA	ACATACAGAGCCTTTGCTCCC	mRNA
Eed	Mouse	AAGAACCTGGAGGGAGGCG	TGACAGCATCGTCATTTTCGTC	mRNA
Suz12	Mouse	AGCATCAAAAGCTTGTCTGCAC	ACTTTCACAAGCAGGACTTCCA	mRNA
Rnf40	Mouse			mRNA
Foxl2	Mouse	TGCAACCGAGTTCTCATCCC	TAAAGACCTGGCCTGGAGGT	mRNA
Foxl2os	Mouse	AGCAAGCTGGTCTAACGCTC	AGAGCCAAAAGGTACCTGCC	mRNA
Nat8l	Mouse	GCCCTGCGCTACTACTACAG	CCCAGAAACAGGAACCAGGTG	mRNA
Tgfa	Mouse	CTGCTAGCGCTGGGTATCCT	CTGAGTGTGGGAATCTGGGC	mRNA
Chd5	Mouse	TGGACCCTGACTACTGGGAG	TCATCCTGCCACTCCTGGTC	mRNA
Kcnc3	Mouse	CCATCCGAAAAGCCACTGGT	GCTCGTCCACTAGGGGGATA	mRNA
Myl9	Mouse	GCGCCGAGGACTTTTCTTCT	TCTTGGCCTTGGCTCTCTTG	mRNA
Psrc1	Mouse	AATTCGAACGAAGCTCCGCC	CGGCTTAGACCTCGCTTCAC	mRNA
Esr2	Mouse	GAAAGCTGCTGGATGGAGGT	CCTCATCCCTGTCCAGAACGA	mRNA
Efna5	Mouse	TGCAATCCCAGACAACGGAA	TGGCTCGGCTGACTCATGTA	mRNA
Hist3h2a	Mouse	ACGACGAGGAGCTCAACAAG	TCTTCTTGGGCAGTAGCACG	mRNA
CCNE1	Mouse	AGCACTTTCTGCAGCGTCAT	ACTTCGCACACCTCCATTAGC	mRNA
HRNPNK	Human			mRNA
RASD1	Human			mRNA
PPARG	Human			mRNA
HOXB2	Human	TATAAACAGCCAGCCGTCGC	TGGGGAAGGTTTGCTCGAAA	mRNA
HOXC10	Human			mRNA
EZH2	Human	CATCCTTTTCATGCAACACCCA	GCTCCCTCCAAATGCTGGTA	mRNA
RNF40	Human			mRNA
Myl9_site1	Mouse	TCGATGTTGGCAATCCTGCT	AGGGTGATGCTGGGAAATGG	ChIP
Myl9_site2	Mouse	GAGCCTAACACACCAAGCCT	AGGGCTCAATTTCCTCTGCC	ChIP
Myl9_site3	Mouse	GTCCATCATCATCCCCCGC	CCTTGGCTCTCTTGCTCGAC	ChIP
Psrc1_site1	Mouse	CTGCAAGTACGCGAGAAACC	AAGGGGAGAACTGTCGAACC	ChIP
Psrc1_site2	Mouse	CTGCGTAGACTGTGAAGCGA	CTGATGTGCAATCCGCCAAC	ChIP
Psrc1_site3	Mouse	CTCTCCTTAAGGCAGCAGAACA	GATTGCAAGTGGGTGATTCCTG	ChIP
Ezh2_site1	Mouse	ACAGTTCACTCGTGGGACCG	CTCGAGCGCCGCTTTTGTAG	ChIP
Ezh2_site2	Mouse	CCTTTTTAGAGCCCCGCTGA	CTGCTGACCATTGGGACAGT	ChIP
Nat8l_promoter	Mouse	AACGGTCGGGTGTCAGATTG	CGCGGCTGAAATGTGGTTTG	ChIP
Foxl2_promoter	Mouse	GTACTCGTACGTGGCGCTC	TACTGGTAGATGCCGGACAGA	ChIP
Hoxc13_promoter	Mouse	AAAGCCCCGAGCATGGAC	GGCTGGGATGTCCGTGTAGA	ChIP
Hoxc6_promoter	Mouse	CCACCGCCTATGATCCAGTG	GGGAGTCGAGTAGATCCGGT	ChIP
RASD1_site1	Human	GCGCGCGTACACTTATTTTC	ATATACGGTCCGCGCAAGC	ChIP
RASD1_site2	Human	CATGCGATAGCAGTTCTTGGC	AACTGGCCGCGATGATCAAG	ChIP
RASD1_site3	Human	GCCCTCGCTCCCAAAGTTA	CACTGAACCGAGAAGGGACG	ChIP
PPARG_site1	Human	GAACATCTTGGGAAGACGGC	TTTCCGAGGAGGGATCCGAA	ChIP
PPARG_site2	Human	CCTTTCTGGTATAGGGACTGGC	AAACTCCCCTAGGAGTGAAAGG	ChIP

## Sheet: Sheet2
	Clone	Cat.No.	WB	ChIP	Source
H3	-	ab10799	3.51389	-	Abcam
HSC70	B-6	sc-7298	1:50,000	-	Santa Cruz
H2B	53H3	2934	3.51389	-	Cell signaling
RNF40	-	15621-1-AP	0.388889	-	Acris
EZH1	-	ab13665	0.736111	-	Abcam
SUZ12	D39F6	3737	0.736111	-	Cell signaling
EZH2	-	4905	0.736111	-	Cell signaling
H2Bub1	7B4	-	01:10:00	-	Hybridoma (Prenzel et al., 2011)
H2Bub1	D11	5546	-	1.5 µl	Cell signaling
RNA polymerase II	N-20	sc-899		5 µl	Santa Cruz
H3K27me3	-	pAb-195-050	0.736111	1 µg	Diagenode
H3K27ac	-	pAb-196-050	0.736111	1 µg	Diagenode
H3K4me3	-	pAb-003-050	0.736111	1 µg	Diagenode
IgG	-	Ab37415	-	1 µg	Abcam

## Sheet: Sheet3
sample name	Data ID	Cell type	Reference
MEFs-NC-GROseq	GSM1397543	MEF	(Wei et al. 2015)
MEFs-SUZ12-NC-ChIPseq	GSM1397526	MEF	(Wei et al. 2015)
MEF Ezh2 ChIP-seq	GSM905453	MEF	(Pinter et al. 2012)
ChIP FOXL2	GSM1490131	primary cells from mouse ovarian follicles	(Georges et al. 2014)
WT_H3K4me1_1	GSM1017407	MEF	(Herz et al. 2012)
WT_H3K4me1_4	GSM1017408	MEF	(Herz et al. 2012)
H2Bub1_WT_rep1	GSM1858312	MEF	in this study
H2Bub1_WT_rep2	GSM1858313	MEF	in this study
H3K4me3_WT_rep1	GSM1858314	MEF	in this study
H3K4me3_WT_rep2	GSM1858315	MEF	in this study
H3K4me3_WT_rep3	GSM1858316	MEF	in this study
H3K4me3_KO_rep1	GSM1858317	MEF	in this study
H3K4me3_KO_rep2	GSM1858318	MEF	in this study
H3K27me3_WT_rep1	GSM1858319	MEF	in this study
H3K27me3_WT_rep2	GSM1858320	MEF	in this study
H3K27me3_KO_rep1	GSM1858321	MEF	in this study
H3K27me3_KO_rep2	GSM1858322	MEF	in this study
H3K27ac_WT_rep1	GSM1858323	MEF	in this study
H3K27ac_WT_rep2	GSM1858324	MEF	in this study
H3K27ac_KO_rep1	GSM1858325	MEF	in this study
H3K27ac_KO_rep2	GSM1858326	MEF	in this study
input DNA_WT_rep1	GSM1858327	MEF	in this study
input DNA_WT_rep2	GSM1858328	MEF	in this study
input DNA_KO_rep1	GSM1858329	MEF	in this study
input DNA_KO_rep2	GSM1858330	MEF	in this study
Rnf40_WT_rep1	GSM1858331	MEF	in this study
Rnf40_WT_rep2	GSM1858332	MEF	in this study
Rnf40_WT_rep3	GSM1858333	MEF	in this study
Rnf40_KO_rep1	GSM1858334	MEF	in this study
Rnf40_KO_rep2	GSM1858335	MEF	in this study
Rnf40_KO_rep3	GSM1858336	MEF	in this study
HeLa H3K4M3 Sg 1	GSM945201	HeLa-S3	ENCODE
HeLa H3K4M3 Sg 2	GSM945201	HeLa-S3	ENCODE
wdr82sh_LMP_H3K4me3_UT	GSM1634801	BMDM	(Austenaa et al. 2015)
wdr82sh_sh1137_H3K4me3_UT	GSM1634817	BMDM	(Austenaa et al. 2015)
wdr82sh_scrambled_polII_total_UT	GSM1634809	BMDM	(Austenaa et al. 2015)
wdr82sh_sh1137_polII_total_UT	GSM1634821	BMDM	(Austenaa et al. 2015)
